# Supplementary material for: Exosome-mediated microRNA signaling from breast cancer cells is altered by the anti-angiogenesis agent docosahexaenoic acid (DHA)
Source: Mol Cancer. 2015 Jul 16;14:133. doi: 10.1186/s12943-015-0400-7 (PMC4504101; doi:10.1186/s12943-015-0400-7)
Supplement: Additional file 1: — Next generation small RNA sequencing data. This Excel file contains the microRNA reads and pairwise analysis results for the control and DHA treated MCF7 cells and exosomes. [file 12943_2015_400_MOESM1_ESM.xlsx]

## Sheet: Control Cell
ACC	Reads	Reads per Million (RPM)		Name	Chromosome
MIMAT0000062	233131	97803.3	-	hsa-let-7a-5p	chr22:44887297:44887318:22:1550	Highlighted rows do not contain a microRNA identifier
MIMAT0000076	227496	95439.3	-	hsa-miR-21-5p	chr17:55273417:55273438:22:1202
MIMAT0000067	151896	63723.5	-	hsa-let-7f-5p	chrX:53600931:53600952:22:1597
MIMAT0000419	81636	34248	-	hsa-miR-27b-3p	chr9:96887609:96887629:21:596
MIMAT0000084	80050	33582.6	-	hsa-miR-27a-3p	chr19:13808260:13808280:21:1298
MIMAT0000689	46665	19576.9	-	hsa-miR-99b-5p	chr19:56887684:56887705:22:1318
MIMAT0000440	34147	14325.4	-	hsa-miR-191-5p	chr3:49033108:49033130:23:153
MIMAT0000259	25890	10861.4	-	hsa-miR-182-5p	chr7:129197522:129197545:24:433
MIMAT0000082	25755	10804.8	-	hsa-miR-26a-5p	chr12:56504707:56504728:22:809
MIMAT0000318	18005	7553.47	-	hsa-miR-200b-3p	chr1:1092404:1092425:22:1
MIMAT0000066	16982	7124.3	-	hsa-let-7e-5p	chr19:56887859:56887880:22:1320
MIMAT0004697	15177	6367.06	-	hsa-miR-151a-5p	chr8:141811903:141811923:21:538
MIMAT0000443	14470	6070.46	-	hsa-miR-125a-5p	chr19:56888334:56888357:24:1322
MIMAT0000064	14294	5996.63	-	hsa-let-7c	chr21:16834030:16834051:22:1517
MIMAT0000415	12428	5213.8	-	hsa-let-7i-5p	chr12:61283739:61283760:22:810
MIMAT0000092	12345	5178.98	-	hsa-miR-92a-3p	chrX:133131239:133131260:22:1627
MIMAT0004494	10839	4547.18	-	hsa-miR-21-3p	chr17:55273455:55273475:21:1203
MIMAT0000087	10153	4259.39	-	hsa-miR-30a-5p	chr6:72170018:72170039:22:386
MIMAT0000252	8492	3562.57	-	hsa-miR-7-5p	chr19:4721713:4721735:23:1289
MIMAT0000245	7664	3215.21	-	hsa-miR-30d-5p	chr8:135886343:135886364:22:536
MIMAT0000414	7143	2996.64	-	hsa-let-7g-5p	chr3:52277391:52277412:22:156
MIMAT0000080	6158	2583.41	-	hsa-miR-24-3p	chr19:13808102:13808123:22:1296
MIMAT0000243	4807	2016.64	-	hsa-miR-148a-3p	chr7:25956066:25956087:22:404
MIMAT0000710	4700	1971.75	-	hsa-miR-365a-3p	chr17:26926611:26926632:22:1190
MIMAT0000757	4405	1847.99	-	hsa-miR-151a-3p	chr8:141811867:141811887:21:537
MIMAT0000256	4246	1781.28	-	hsa-miR-181a-5p	chr9:126494581:126494603:23:607
MIMAT0000732	4137	1735.56	-	hsa-miR-378a-3p	chr5:149092624:149092644:21:322
MIMAT0000101	4129	1732.2	-	hsa-miR-103a-3p	chr20:3846187:3846211:25:1465
MIMAT0000081	4122	1729.26	-	hsa-miR-25-3p	chr7:99529129:99529150:22:420
MIMAT0007402	4105	1722.13	-	hsa-miR-103b	chr20:3846187:3846211:25:1465
MIMAT0000104	3952	1657.95	-	hsa-miR-107	chr10:91342492:91342514:23:673
MIMAT0000096	3938	1652.07	-	hsa-miR-98-5p	chrX:53599984:53600005:22:1595
MIMAT0004984	3803	1595.44	-	hsa-miR-941	chr20:62021712:62021734:23:1486
MIMAT0000617	3593	1507.34	-	hsa-miR-200c-3p	chr12:6943167:6943189:23:789
MIMAT0000692	3156	1324.01	-	hsa-miR-30e-5p	chr1:40992631:40992652:22:12
MIMAT0000099	3120	1308.9	-	hsa-miR-101-3p	chr9:4840346:4840366:21:575
MIMAT0000418	2886	1210.74	-	hsa-miR-23b-3p	chr9:96887369:96887389:21:594
MIMAT0000069	2864	1201.51	-	hsa-miR-16-5p	chr13:49521163:49521184:22:871
MIMAT0004703	2404	1008.53	-	hsa-miR-335-3p	chr7:129923240:129923261:22:439
MIMAT0000097	2361	990.488	-	hsa-miR-99a-5p	chr21:16833293:16833314:22:1515
MIMAT0000682	2206	925.463	-	hsa-miR-200a-3p	chr1:1093160:1093181:22:3
MIMAT0000759	2104	882.671	-	hsa-miR-148b-3p	chr12:53017330:53017351:22:803
MIMAT0000257	1972	827.295	-	hsa-miR-181b-5p	chr9:126495826:126495848:23:609
MIMAT0000098	1965	824.358	-	hsa-miR-100-5p	chr11:121528192:121528213:22:749
MIMAT0000077	1926	807.997	-	hsa-miR-22-3p	chr17:1563957:1563978:22:1163
MIMAT0000244	1756	736.678	-	hsa-miR-30c-5p	chr6:72143426:72143448:23:384
MIMAT0000264	1692	709.829	-	hsa-miR-203a	chr14:103653560:103653581:22:995
MIMAT0000065	1592	667.877	-	hsa-let-7d-5p	chr9:95980945:95980966:22:591
MIMAT0000432	1571	659.067	-	hsa-miR-141-3p	chr12:6943580:6943601:22:791
MIMAT0004496	1484	622.569	-	hsa-miR-23a-5p	chr19:13808443:13808464:22:1301
MIMAT0000753	1455	610.403	-	hsa-miR-342-3p	chr14:99645806:99645828:23:922
MIMAT0001340	1349	565.933	-	hsa-miR-423-3p	chr17:25468276:25468298:23:1186
MIMAT0000093	1320	553.767	-	hsa-miR-93-5p	chr7:99529373:99529395:23:423
MIMAT0000423	1298	544.538	-	hsa-miR-125b-5p	chr21:16884445:16884466:22:1519
MIMAT0000063	1212	508.459	-	hsa-let-7b-5p	chr22:44888236:44888257:22:1552
MIMAT0005792	1143	479.512	-	hsa-miR-320b	chr1:222511373:222511394:22:64
MIMAT0000455	1093	458.536	-	hsa-miR-185-5p	chr22:18400677:18400698:22:1534
MIMAT0000222	1089	456.858	-	hsa-miR-192-5p	chr11:64415250:64415270:21:727
MIMAT0000078	1036	434.623	-	hsa-miR-23a-3p	chr19:13808408:13808428:21:1300
MIMAT0000261	1022	428.75	-	hsa-miR-183-5p	chr7:129202042:129202063:22:437
MIMAT0003218	1000	419.521	-	hsa-miR-92b-3p	chr1:153431653:153431674:22:30
MIMAT0004502	970	406.935	-	hsa-miR-28-3p	chr3:189889317:189889338:22:179
MIMAT0002174	880	369.178	-	hsa-miR-484	chr16:15644660:15644681:22:1135
MIMAT0000095	879	368.759	-	hsa-miR-96-5p	chr7:129201814:129201836:23:435
MIMAT0002821	844	354.075	-	hsa-miR-181d	chr19:13846725:13846747:23:1304
MIMAT0009450	829	347.783	-	#N/A	chr7:148269564:148269588:25:447
MIMAT0003393	816	342.329	-	hsa-miR-425-5p	chr3:49032635:49032657:23:151
MIMAT0000424	812	340.651	-	hsa-miR-128	chr3:35761024:35761044:21:142
MIMAT0002871	788	330.582	-	hsa-miR-500a-3p	chrX:49659831:49659852:22:1587
MIMAT0000456	739	310.026	-	hsa-miR-186-5p	chr1:71305951:71305972:22:20
MIMAT0000438	710	297.86	-	hsa-miR-152	chr17:43469538:43469558:21:1192
MIMAT0000510	698	292.825	-	hsa-miR-320a	chr8:22158432:22158453:22:511
MIMAT0004799	684	286.952	-	hsa-miR-589-5p	chr7:5502029:5502050:22:401
MIMAT0003886	663	278.142	-	hsa-miR-769-5p	chr19:51214060:51214081:22:1313
MIMAT0004774	661	277.303	-	hsa-miR-501-3p	chrX:49661121:49661142:22:1591
MIMAT0000075	621	260.522	-	hsa-miR-20a-5p	chr13:90801328:90801350:23:882
MIMAT0000083	595	249.615	-	hsa-miR-26b-5p	chr2:218975625:218975645:21:114
MIMAT0003328	550	230.736	-	hsa-miR-653	chr7:92950070:92950090:21:417
MIMAT0004775	543	227.8	-	hsa-miR-502-3p	chrX:49665998:49666019:22:1594
MIMAT0005938	537	225.283	-	#N/A	chr19:62716222:62716238:17:1406
MIMAT0002809	529	221.926	-	hsa-miR-146b-5p	chr10:104186268:104186289:22:677
MIMAT0000420	510	213.956	-	hsa-miR-30b-5p	chr8:135881994:135882015:22:534
MIMAT0000270	501	210.18	-	hsa-miR-181a-3p	chr1:197094820:197094841:22:49
MIMAT0003322	490	205.565	-	hsa-miR-652-3p	chrX:109185274:109185294:21:1615
MIMAT0004692	486	203.887	-	hsa-miR-340-5p	chr5:179374966:179374987:22:334
MIMAT0004672	485	203.468	-	hsa-miR-106b-3p	chr7:99529560:99529581:22:424
MIMAT0001545	484	203.048	-	hsa-miR-450a-5p	chrX:133502259:133502280:22:1640
MIMAT0001536	469	196.755	-	hsa-miR-429	chr1:1094299:1094320:22:4
MIMAT0000086	468	196.336	-	hsa-miR-29a-3p	chr7:130212046:130212067:22:440
MIMAT0000764	467	195.916	-	hsa-miR-339-5p	chr7:1029151:1029173:23:399
MIMAT0000441	456	191.301	-	hsa-miR-9-5p	chr15:87712268:87712290:23:1097
MIMAT0004597	440	184.589	-	hsa-miR-140-3p	chr16:68524547:68524567:21:1142
MIMAT0002819	435	182.491	-	hsa-miR-193b-3p	chr16:14305376:14305397:22:1133
MIMAT0000681	433	181.652	-	hsa-miR-29c-3p	chr1:206041832:206041853:22:54
MIMAT0000417	425	178.296	-	hsa-miR-15b-5p	chr3:161605090:161605111:22:166
MIMAT0000703	401	168.228	-	hsa-miR-361-5p	chrX:85045341:85045362:22:1613
MIMAT0005927	394	165.291	-	#N/A	chr5:41511505:41511522:18:300
MIMAT0000227	349	146.413	-	hsa-miR-197-3p	chr1:109943086:109943107:22:24
MIMAT0002888	332	139.281	-	hsa-miR-532-5p	chrX:49654514:49654535:22:1582
MIMAT0004748	322	135.086	-	hsa-miR-423-5p	chr17:25468240:25468262:23:1185
MIMAT0000727	312	130.89	-	hsa-miR-374a-5p	chrX:73423884:73423905:22:1607
MIMAT0004945	308	129.212	-	hsa-miR-744-5p	chr17:11925952:11925973:22:1175
MIMAT0000450	301	126.276	-	hsa-miR-149-5p	chr2:241044106:241044128:23:120
MIMAT0000253	294	123.339	-	hsa-miR-10a-5p	chr17:44012264:44012286:23:1195
MIMAT0006766	283	118.724	-	#N/A	chr16:33873010:33873036:27:1136
MIMAT0000070	280	117.466	-	hsa-miR-17-5p	chr13:90800874:90800896:23:876
MIMAT0000772	280	117.466	-	hsa-miR-345-5p	chr14:99843967:99843988:22:923
MIMAT0004678	273	114.529	-	hsa-miR-99b-3p	chr19:56887722:56887743:22:1319
MIMAT0000254	267	112.012	-	hsa-miR-10b-5p	chr2:176723304:176723326:23:106
MIMAT0005797	264	110.753	-	hsa-miR-1301	chr2:25405023:25405046:24:95
MIMAT0003339	260	109.075	-	hsa-miR-421	chrX:73354951:73354973:23:1601
MIMAT0000728	256	107.397	-	hsa-miR-375	chr2:219574613:219574634:22:116
MIMAT0000266	245	102.783	-	hsa-miR-205-5p	chr1:207672135:207672156:22:58
MIMAT0000445	239	100.265	-	hsa-miR-126-3p	chr9:138684927:138684948:22:615
MIMAT0004688	236	99.0069	-	hsa-miR-374a-3p	chrX:73423854:73423875:22:1606
MIMAT0000751	227	95.2312	-	hsa-miR-330-3p	chr19:50834106:50834128:23:1310
MIMAT0000693	223	93.5531	-	hsa-miR-30e-3p	chr1:40992673:40992694:22:13
MIMAT0005951	222	93.1336	-	hsa-miR-1307-3p	chr10:105144047:105144068:22:679
MIMAT0005954	220	92.2945	-	#N/A	chr3:165541850:165541866:17:171
MIMAT0000088	208	87.2603	-	hsa-miR-30a-3p	chr6:72169977:72169998:22:385
MIMAT0004603	198	83.0651	-	hsa-miR-125b-2-3p	chr21:16884482:16884503:22:1520
MIMAT0001620	196	82.226	-	hsa-miR-200a-5p	chr1:1093122:1093143:22:2
MIMAT0004571	195	81.8065	-	hsa-miR-200b-5p	chr1:1092368:1092389:22:0
MIMAT0000103	186	78.0308	-	hsa-miR-106a-5p	chrX:133131939:133131961:23:1636
MIMAT0000094	173	72.5771	-	hsa-miR-95	chr4:8057938:8057959:22:229
MIMAT0004588	167	70.0599	-	hsa-miR-27b-5p	chr9:96887567:96887588:22:595
MIMAT0000428	162	67.9623	-	hsa-miR-135a-5p	chr12:96481744:96481766:23:822
MIMAT0004909	161	67.5428	-	hsa-miR-450b-5p	chrX:133501926:133501947:22:1638
MIMAT0000680	160	67.1233	-	hsa-miR-106b-5p	chr7:99529601:99529621:21:425
MIMAT0004810	160	67.1233	-	hsa-miR-629-5p	chr15:68158819:68158839:21:1088
MIMAT0004955	159	66.7038	-	hsa-miR-374b-5p	chrX:73355146:73355167:22:1603
MIMAT0004481	149	62.5086	-	hsa-let-7a-3p	chr22:44887345:44887365:21:1551
MIMAT0004501	129	54.1182	-	hsa-miR-27a-5p	chr19:13808300:13808321:22:1299
MIMAT0004549	127	53.2791	-	hsa-miR-148a-5p	chr7:25956104:25956125:22:405
MIMAT0000272	124	52.0206	-	hsa-miR-215	chr1:218357880:218357900:21:60
MIMAT0000444	123	51.601	-	hsa-miR-126-5p	chr9:138684890:138684910:21:614
MIMAT0004560	122	51.1815	-	hsa-miR-183-3p	chr7:129202003:129202024:22:436
MIMAT0000760	116	48.6644	-	hsa-miR-331-3p	chr12:94226388:94226408:21:820
MIMAT0000765	113	47.4058	-	hsa-miR-335-5p	chr7:129923204:129923226:23:438
MIMAT0000435	112	46.9863	-	hsa-miR-143-3p	chr5:148788735:148788755:21:318
MIMAT0000085	111	46.5668	-	hsa-miR-28-5p	chr3:189889277:189889298:22:178
MIMAT0005793	92	38.5959	-	hsa-miR-320c	chr18:20155679:20155698:20:1268
MIMAT0002177	91	38.1764	-	hsa-miR-486-5p	chr8:41637158:41637179:22:514
MIMAT0004762	91	38.1764	-	hsa-miR-486-3p	chr8:41637117:41637137:21:513
MIMAT0004586	90	37.7569	-	hsa-miR-15b-3p	chr3:161605128:161605149:22:167
MIMAT0004819	90	37.7569	-	hsa-miR-671-3p	chr7:150566508:150566528:21:449
MIMAT0000279	88	36.9178	-	hsa-miR-222-3p	chrX:45491385:45491405:21:1580
MIMAT0004949	87	36.4983	-	hsa-miR-877-5p	chr6:30660089:30660108:20:374
MIMAT0004551	84	35.2397	-	hsa-miR-30d-3p	chr8:135886303:135886324:22:535
MIMAT0005882	84	35.2397	-	hsa-miR-548k	chr11:69807741:69807762:22:731
MIMAT0004509	82	34.4007	-	hsa-miR-93-3p	chr7:99529335:99529356:22:422
MIMAT0000690	81	33.9812	-	hsa-miR-296-5p	chr20:56826110:56826130:21:1476
MIMAT0004679	80	33.5617	-	hsa-miR-296-3p	chr20:56826075:56826096:22:1475
MIMAT0004680	74	31.0445	-	hsa-miR-130b-5p	chr22:20337606:20337626:21:1540
MIMAT0004699	72	30.2055	-	hsa-miR-148b-5p	chr12:53017292:53017313:22:802
MIMAT0000758	70	29.3664	-	hsa-miR-135b-5p	chr1:203684111:203684133:23:53
MIMAT0004518	69	28.9469	-	hsa-miR-16-2-3p	chr3:161605280:161605301:22:169
MIMAT0003283	68	28.5274	-	hsa-miR-615-3p	chr12:52714062:52714083:22:801
MIMAT0005946	68	28.5274	-	#N/A	chr3:129563703:129563719:17:165
MIMAT0006764	68	28.5274	-	hsa-miR-320d	chrX:139836002:139836020:19:1650
MIMAT0005899	66	27.6884	-	hsa-miR-1247-5p	chr14:101096451:101096472:22:994
MIMAT0000068	65	27.2688	-	hsa-miR-15a-5p	chr13:49521303:49521324:22:873
MIMAT0004484	64	26.8493	-	hsa-let-7d-3p	chr9:95980999:95981020:22:592
MIMAT0004495	64	26.8493	-	hsa-miR-22-5p	chr17:1563995:1564016:22:1164
MIMAT0002876	62	26.0103	-	hsa-miR-505-3p	chrX:138833984:138834005:22:1648
MIMAT0004800	62	26.0103	-	hsa-miR-550a-5p	chr7:32739140:32739162:23:410
MIMAT0005947	62	26.0103	-	#N/A	chrX:21990211:21990228:18:1576
MIMAT0003885	60	25.1712	-	hsa-miR-454-3p	chr17:54569929:54569951:23:1199
MIMAT0004498	60	25.1712	-	hsa-miR-25-5p	chr7:99529168:99529188:21:421
MIMAT0000688	59	24.7517	-	hsa-miR-301a-3p	chr17:54583291:54583313:23:1201
MIMAT0004598	59	24.7517	-	hsa-miR-141-5p	chr12:6943538:6943559:22:790
MIMAT0000750	58	24.3322	-	hsa-miR-340-3p	chr5:179374924:179374945:22:333
MIMAT0002805	57	23.9127	-	hsa-miR-489	chr7:92951194:92951215:22:418
MIMAT0004614	51	21.3956	-	hsa-miR-193a-5p	chr17:26911149:26911170:22:1187
MIMAT0004682	50	20.976	-	hsa-miR-361-3p	chrX:85045301:85045323:23:1612
MIMAT0000226	49	20.5565	-	hsa-miR-196a-5p	chr17:44064892:44064913:22:1196
MIMAT0000460	49	20.5565	-	hsa-miR-194-5p	chr11:64415451:64415472:22:729
MIMAT0004568	47	19.7175	-	hsa-miR-221-5p	chrX:45490592:45490613:22:1579
MIMAT0003338	44	18.4589	-	hsa-miR-660-5p	chrX:49664605:49664626:22:1592
MIMAT0005913	44	18.4589	-	hsa-miR-1261	chr11:90241995:90242013:19:737
MIMAT0000278	43	18.0394	-	hsa-miR-221-3p	chrX:45490551:45490573:23:1578
MIMAT0003884	43	18.0394	-	hsa-miR-454-5p	chr17:54569970:54569991:22:1200
MIMAT0000263	42	17.6199	-	hsa-miR-199b-5p	chr9:130046882:130046904:23:611
MIMAT0004487	42	17.6199	-	hsa-let-7f-2-3p	chrX:53600881:53600902:22:1596
MIMAT0004602	42	17.6199	-	hsa-miR-125a-3p	chr19:56888372:56888393:22:1323
MIMAT0005825	40	16.7808	-	hsa-miR-1180	chr17:19188418:19188439:22:1181
MIMAT0001343	39	16.3613	-	hsa-miR-425-3p	chr3:49032595:49032616:22:150
MIMAT0000100	38	15.9418	-	hsa-miR-29b-3p	chr7:130212765:130212787:23:442
MIMAT0000231	38	15.9418	-	hsa-miR-199a-5p	chr19:10789144:10789166:23:1295
MIMAT0004770	38	15.9418	-	hsa-miR-516a-5p	chr19:58956215:58956237:23:1397
MIMAT0000461	34	14.2637	-	hsa-miR-195-5p	chr17:6861709:6861729:21:1170
MIMAT0000255	33	13.8442	-	hsa-miR-34a-5p	chr1:9134380:9134401:22:7
MIMAT0000705	33	13.8442	-	hsa-miR-362-5p	chrX:49660317:49660340:24:1588
MIMAT0003389	33	13.8442	-	hsa-miR-542-3p	chrX:133503059:133503080:22:1641
MIMAT0000074	32	13.4247	-	hsa-miR-19b-3p	chrX:133131378:133131400:23:1629
MIMAT0004482	32	13.4247	-	hsa-let-7b-3p	chr22:44888290:44888311:22:1553
MIMAT0004486	31	13.0051	-	hsa-let-7f-1-3p	chr9:95978513:95978534:22:590
MIMAT0003294	30	12.5856	-	hsa-miR-625-5p	chr14:65007588:65007608:21:918
MIMAT0004808	30	12.5856	-	hsa-miR-625-3p	chr14:65007625:65007646:22:919
MIMAT0005577	30	12.5856	-	hsa-miR-1226-3p	chr3:47866103:47866124:22:149
MIMAT0000707	28	11.7466	-	hsa-miR-363-3p	chrX:133131077:133131098:22:1625
MIMAT0004767	28	11.7466	-	hsa-miR-193b-5p	chr16:14305339:14305360:22:1132
MIMAT0000267	27	11.3271	-	hsa-miR-210	chr11:558111:558132:22:712
MIMAT0001341	27	11.3271	-	hsa-miR-424-5p	chrX:133508375:133508396:22:1645
MIMAT0000691	26	10.9075	-	hsa-miR-130b-3p	chr22:20337644:20337665:22:1541
MIMAT0001080	26	10.9075	-	hsa-miR-196b-5p	chr7:27175671:27175692:22:407
MIMAT0003225	26	10.9075	-	hsa-miR-561-3p	chr2:188870525:188870546:22:110
MIMAT0005794	26	10.9075	-	hsa-miR-1296	chr10:64802777:64802798:22:669
MIMAT0004559	25	10.488	-	hsa-miR-181c-3p	chr19:13846578:13846599:22:1303
MIMAT0004700	25	10.488	-	hsa-miR-331-5p	chr12:94226353:94226374:22:819
MIMAT0004497	23	9.64897	-	hsa-miR-24-2-5p	chr19:13808139:13808160:22:1297
MIMAT0005864	23	9.64897	-	#N/A	chr14:19864455:19864478:24:912
MIMAT0005891	23	9.64897	-	hsa-miR-1303	chr5:154045581:154045602:22:324
MIMAT0003297	22	9.22945	-	hsa-miR-628-3p	chr15:53452443:53452463:21:1082
MIMAT0004701	21	8.80993	-	hsa-miR-338-5p	chr17:76714317:76714338:22:1212
MIMAT0009454	21	8.80993	-	#N/A	chr4:166541311:166541332:22:260
MIMAT0000761	20	8.39041	-	hsa-miR-324-5p	chr17:7067384:7067406:23:1174
MIMAT0000763	20	8.39041	-	hsa-miR-338-3p	chr17:76714281:76714302:22:1211
MIMAT0004485	20	8.39041	-	hsa-let-7e-3p	chr19:56887904:56887925:22:1321
MIMAT0005929	20	8.39041	-	hsa-miR-1275	chr6:34075772:34075788:17:379
MIMAT0000073	19	7.97089	-	hsa-miR-19a-3p	chr13:90801195:90801217:23:881
MIMAT0004694	19	7.97089	-	hsa-miR-342-5p	chr14:99645764:99645784:21:921
MIMAT0005898	18	7.55137	-	hsa-miR-1246	chr2:177173997:177174015:19:108
MIMAT0005920	18	7.55137	-	hsa-miR-1266	chr15:50356654:50356676:23:1080
MIMAT0004611	17	7.13185	-	hsa-miR-185-3p	chr22:18400712:18400733:22:1535
MIMAT0005892	17	7.13185	-	hsa-miR-1304-5p	chr11:93106537:93106558:22:738
MIMAT0000071	16	6.71233	-	hsa-miR-17-3p	chr13:90800911:90800932:22:877
MIMAT0000756	16	6.71233	-	hsa-miR-326	chr11:74723799:74723818:20:734
MIMAT0003880	16	6.71233	-	hsa-miR-671-5p	chr7:150566469:150566491:23:448
MIMAT0004811	16	6.71233	-	hsa-miR-33b-3p	chr17:17657895:17657916:22:1179
MIMAT0005910	16	6.71233	-	#N/A	chr20:47330270:47330290:21:1472
MIMAT0005911	16	6.71233	-	hsa-miR-1260a	chr14:76802328:76802345:18:920
MIMAT0005874	15	6.29281	-	hsa-miR-548e	chr10:112738727:112738748:22:682
MIMAT0010133	15	6.29281	-	hsa-miR-2110	chr10:115923899:115923920:22:683
MIMAT0001618	14	5.87329	-	hsa-miR-191-3p	chr3:49033067:49033088:22:152
MIMAT0002820	14	5.87329	-	hsa-miR-497-5p	chr17:6862021:6862041:21:1172
MIMAT0004657	14	5.87329	-	hsa-miR-200c-5p	chr12:6943128:6943149:22:788
MIMAT0004693	14	5.87329	-	hsa-miR-330-5p	chr19:50834146:50834167:22:1311
MIMAT0000090	13	5.45377	-	hsa-miR-32-5p	chr9:110848372:110848393:22:601
MIMAT0000091	13	5.45377	-	hsa-miR-33a-5p	chr22:40626900:40626920:21:1547
MIMAT0005905	13	5.45377	-	hsa-miR-1254	chr10:70189099:70189122:24:670
MIMAT0006789	13	5.45377	-	hsa-miR-1468	chrX:62922659:62922679:21:1598
MIMAT0000232	12	5.03425	-	hsa-miR-199a-3p	chr19:10789104:10789125:22:1294
MIMAT0000442	12	5.03425	-	hsa-miR-9-3p	chr15:87712307:87712328:22:1098
MIMAT0003298	12	5.03425	-	hsa-miR-629-3p	chr15:68158779:68158800:22:1087
MIMAT0004675	12	5.03425	-	hsa-miR-219-2-3p	chr9:130194731:130194752:22:612
MIMAT0004681	12	5.03425	-	hsa-miR-26a-2-3p	chr12:56504669:56504690:22:808
MIMAT0000762	11	4.61473	-	hsa-miR-324-3p	chr17:7067350:7067369:20:1173
MIMAT0004674	11	4.61473	-	hsa-miR-30c-1-3p	chr1:40995599:40995620:22:15
MIMAT0004702	11	4.61473	-	hsa-miR-339-3p	chr7:1029116:1029138:23:398
MIMAT0004776	11	4.61473	-	hsa-miR-505-5p	chrX:138834020:138834041:22:1649
MIMAT0000275	10	4.19521	-	hsa-miR-218-5p	chr5:168127793:168127813:21:329
MIMAT0000426	10	4.19521	-	hsa-miR-132-3p	chr17:1899972:1899993:22:1165
MIMAT0003311	10	4.19521	-	hsa-miR-641	chr19:45480349:45480372:24:1309
MIMAT0004558	10	4.19521	-	hsa-miR-181a-2-3p	chr9:126494619:126494640:22:608
MIMAT0004594	10	4.19521	-	hsa-miR-132-5p	chr17:1900008:1900029:22:1166
MIMAT0004773	10	4.19521	-	hsa-miR-500a-5p	chrX:49659792:49659814:23:1586
MIMAT0004809	10	4.19521	-	hsa-miR-628-5p	chr15:53452480:53452501:22:1083
MIMAT0004980	10	4.19521	-	hsa-miR-937-3p	chr8:144967128:144967149:22:540
MIMAT0005919	10	4.19521	-	hsa-miR-548o-3p	chr7:101833199:101833220:22:426
MIMAT0000072	9	3.77569	-	hsa-miR-18a-5p	chr13:90801012:90801034:23:878
MIMAT0000079	9	3.77569	-	hsa-miR-24-1-5p	chr9:96888131:96888152:22:597
MIMAT0000258	9	3.77569	-	hsa-miR-181c-5p	chr19:13846540:13846561:22:1302
MIMAT0003239	9	3.77569	-	hsa-miR-574-3p	chr4:38546109:38546130:22:237
MIMAT0003241	9	3.77569	-	hsa-miR-576-5p	chr4:110629319:110629340:22:241
MIMAT0003249	9	3.77569	-	hsa-miR-584-5p	chr5:148422128:148422149:22:316
MIMAT0004500	9	3.77569	-	hsa-miR-26b-3p	chr2:218975660:218975681:22:115
MIMAT0004553	9	3.77569	-	hsa-miR-7-1-3p	chr9:85774505:85774526:22:585
MIMAT0004766	9	3.77569	-	hsa-miR-146b-3p	chr10:104186304:104186325:22:678
MIMAT0004801	9	3.77569	-	hsa-miR-590-3p	chr7:73243520:73243540:21:415
MIMAT0004985	9	3.77569	-	hsa-miR-942	chr1:117438801:117438822:22:26
MIMAT0000458	8	3.35617	-	hsa-miR-190a	chr15:60903224:60903245:22:1084
MIMAT0002874	8	3.35617	-	hsa-miR-503-5p	chrX:133508066:133508088:23:1643
MIMAT0003150	8	3.35617	-	hsa-miR-455-5p	chr9:116011551:116011572:22:602
MIMAT0003266	8	3.35617	-	hsa-miR-598	chr8:10930140:10930161:22:509
MIMAT0004507	8	3.35617	-	hsa-miR-92a-1-5p	chr13:90801580:90801602:23:886
MIMAT0004780	8	3.35617	-	hsa-miR-532-3p	chrX:49654551:49654572:22:1583
MIMAT0004795	8	3.35617	-	hsa-miR-574-5p	chr4:38546073:38546095:23:236
MIMAT0004927	8	3.35617	-	hsa-miR-708-3p	chr11:78790723:78790744:22:735
MIMAT0004957	8	3.35617	-	hsa-miR-760	chr1:94085025:94085044:20:21
MIMAT0005903	8	3.35617	-	hsa-miR-1251	chr12:96409823:96409843:21:821
MIMAT0005949	8	3.35617	-	hsa-miR-664a-3p	chr1:218440513:218440535:23:62
MIMAT0000281	7	2.93664	-	hsa-miR-224-5p	chrX:150877758:150877778:21:1679
MIMAT0000431	7	2.93664	-	hsa-miR-140-5p	chr16:68524508:68524529:22:1141
MIMAT0000731	7	2.93664	-	hsa-miR-378a-5p	chr5:149092586:149092607:22:321
MIMAT0003256	7	2.93664	-	hsa-miR-589-3p	chr7:5501990:5502013:24:400
MIMAT0003268	7	2.93664	-	hsa-miR-600	chr9:124913660:124913682:23:605
MIMAT0003287	7	2.93664	-	hsa-miR-618	chr12:79853705:79853727:23:817
MIMAT0004749	7	2.93664	-	hsa-miR-424-3p	chrX:133508339:133508359:21:1644
MIMAT0004946	7	2.93664	-	hsa-miR-744-3p	chr17:11926009:11926030:22:1176
MIMAT0004983	7	2.93664	-	hsa-miR-940	chr16:2261809:2261829:21:1130
MIMAT0004987	7	2.93664	-	hsa-miR-944	chr3:191030459:191030480:22:180
MIMAT0005895	7	2.93664	-	hsa-miR-548f	chrX:32569527:32569545:19:1577
MIMAT0005930	7	2.93664	-	hsa-miR-1276	chr15:84114782:84114801:20:1093
MIMAT0009199	7	2.93664	-	hsa-miR-365a-5p	chr17:26926572:26926593:22:1189
MIMAT0000260	6	2.51712	-	hsa-miR-182-3p	chr7:129197481:129197501:21:432
MIMAT0000686	6	2.51712	-	hsa-miR-34c-5p	chr11:110889387:110889409:23:742
MIMAT0003245	6	2.51712	-	hsa-miR-580	chr5:36183765:36183786:22:299
MIMAT0003257	6	2.51712	-	hsa-miR-550a-3p	chr7:32739179:32739200:22:411
MIMAT0004563	6	2.51712	-	hsa-miR-199b-3p	chr9:130046844:130046865:22:610
MIMAT0004585	6	2.51712	-	hsa-let-7i-3p	chr12:61283795:61283816:22:811
MIMAT0004926	6	2.51712	-	hsa-miR-708-5p	chr11:78790768:78790790:23:736
MIMAT0004978	6	2.51712	-	hsa-miR-935	chr19:59177429:59177451:23:1405
MIMAT0005799	6	2.51712	-	hsa-miR-1283	chr19:58953312:58953333:22:1396
MIMAT0005878	6	2.51712	-	hsa-miR-1287	chr10:100145017:100145038:22:675
MIMAT0005941	6	2.51712	-	hsa-miR-1284	chr3:71673879:71673900:22:159
MIMAT0000454	5	2.0976	-	hsa-miR-184	chr15:77289238:77289259:22:1091
MIMAT0000752	5	2.0976	-	hsa-miR-328	chr16:65793730:65793751:22:1139
MIMAT0004506	5	2.0976	-	hsa-miR-33a-3p	chr22:40626940:40626961:22:1548
MIMAT0004587	5	2.0976	-	hsa-miR-23b-5p	chr9:96887331:96887352:22:593
MIMAT0004615	5	2.0976	-	hsa-miR-195-3p	chr17:6861670:6861691:22:1169
MIMAT0004673	5	2.0976	-	hsa-miR-29c-5p	chr1:206041870:206041891:22:55
MIMAT0004784	5	2.0976	-	hsa-miR-455-3p	chr9:116011589:116011609:21:603
MIMAT0005876	5	2.0976	-	hsa-miR-1285-3p	chr7:91671276:91671297:22:416
MIMAT0005883	5	2.0976	-	hsa-miR-1293	chr12:48914231:48914252:22:797
MIMAT0005887	5	2.0976	-	hsa-miR-1299	chr9:68292058:68292079:22:583
MIMAT0007884	5	2.0976	-	hsa-miR-1910	chr16:84332775:84332795:21:1144
MIMAT0007889	5	2.0976	-	hsa-miR-1914-5p	chr20:62043307:62043328:22:1488
MIMAT0009196	5	2.0976	-	hsa-miR-103a-2-5p	chr20:3846152:3846174:23:1464
MIMAT0000276	4	1.67808	-	hsa-miR-219-5p	chr9:130194775:130194795:21:613
MIMAT0000416	4	1.67808	-	hsa-miR-1	chr20:60562004:60562025:22:1480
MIMAT0000437	4	1.67808	-	hsa-miR-145-5p	chr5:148790418:148790440:23:319
MIMAT0000457	4	1.67808	-	hsa-miR-188-5p	chrX:49654864:49654884:21:1584
MIMAT0001412	4	1.67808	-	hsa-miR-18b-5p	chrX:133131779:133131801:23:1634
MIMAT0004797	4	1.67808	-	hsa-miR-582-3p	chr5:59035212:59035233:22:305
MIMAT0005881	4	1.67808	-	hsa-miR-1291	chr12:47334543:47334566:24:796
MIMAT0005901	4	1.67808	-	hsa-miR-1249	chr22:43975502:43975523:22:1549
MIMAT0000250	3	1.25856	-	hsa-miR-139-5p	chr11:72003794:72003815:22:733
MIMAT0000269	3	1.25856	-	hsa-miR-212-3p	chr17:1900333:1900353:21:1167
MIMAT0000446	3	1.25856	-	hsa-miR-127-3p	chr14:100419126:100419147:22:934
MIMAT0000459	3	1.25856	-	hsa-miR-193a-3p	chr17:26911183:26911204:22:1188
MIMAT0002872	3	1.25856	-	hsa-miR-501-5p	chrX:49661084:49661105:22:1590
MIMAT0002891	3	1.25856	-	hsa-miR-18a-3p	chr13:90801053:90801075:23:879
MIMAT0003220	3	1.25856	-	hsa-miR-556-5p	chr1:160578976:160578997:22:35
MIMAT0003251	3	1.25856	-	hsa-miR-548a-3p	chr8:105565787:105565808:22:522
MIMAT0004489	3	1.25856	-	hsa-miR-16-1-3p	chr13:49521121:49521142:22:870
MIMAT0004567	3	1.25856	-	hsa-miR-219-1-3p	chr6:33283652:33283673:22:378
MIMAT0004698	3	1.25856	-	hsa-miR-135b-3p	chr1:203684073:203684094:22:52
MIMAT0004765	3	1.25856	-	hsa-miR-491-3p	chr9:20706154:20706175:22:577
MIMAT0004958	3	1.25856	-	hsa-miR-301b	chr22:20337315:20337337:23:1539
MIMAT0005576	3	1.25856	-	hsa-miR-1226-5p	chr3:47866050:47866075:26:148
MIMAT0005584	3	1.25856	-	hsa-miR-1229-3p	chr5:179157883:179157905:23:332
MIMAT0005948	3	1.25856	-	hsa-miR-664a-5p	chr1:218440550:218440573:24:63
MIMAT0000242	2	0.839041	-	hsa-miR-129-5p	chr11:43559535:43559555:21:719
MIMAT0000262	2	0.839041	-	hsa-miR-187-3p	chr18:31738795:31738816:22:1270
MIMAT0002873	2	0.839041	-	hsa-miR-502-5p	chrX:49665962:49665982:21:1593
MIMAT0002875	2	0.839041	-	hsa-miR-504	chrX:137577586:137577607:22:1647
MIMAT0003235	2	0.839041	-	hsa-miR-570-3p	chr3:196911512:196911533:22:181
MIMAT0003247	2	0.839041	-	hsa-miR-582-5p	chr5:59035248:59035270:23:306
MIMAT0003296	2	0.839041	-	hsa-miR-627	chr15:40279119:40279140:22:1077
MIMAT0003312	2	0.839041	-	hsa-miR-642a-5p	chr19:50870042:50870063:22:1312
MIMAT0003887	2	0.839041	-	hsa-miR-769-3p	chr19:51214099:51214121:23:1314
MIMAT0004284	2	0.839041	-	hsa-miR-675-5p	chr11:1974605:1974627:23:714
MIMAT0004499	2	0.839041	-	hsa-miR-26a-1-3p	chr3:37985948:37985969:22:144
MIMAT0004505	2	0.839041	-	hsa-miR-32-3p	chr9:110848331:110848352:22:600
MIMAT0004514	2	0.839041	-	hsa-miR-29b-1-5p	chr7:130212805:130212828:24:443
MIMAT0004569	2	0.839041	-	hsa-miR-222-5p	chrX:45491422:45491443:22:1581
MIMAT0004584	2	0.839041	-	hsa-let-7g-3p	chr3:52277335:52277355:21:155
MIMAT0004613	2	0.839041	-	hsa-miR-188-3p	chrX:49654903:49654923:21:1585
MIMAT0004805	2	0.839041	-	hsa-miR-616-3p	chr12:56199232:56199253:22:806
MIMAT0004807	2	0.839041	-	hsa-miR-624-3p	chr14:30553625:30553645:21:915
MIMAT0004982	2	0.839041	-	hsa-miR-939-5p	chr8:145590215:145590238:24:542
MIMAT0004986	2	0.839041	-	hsa-miR-943	chr4:1957927:1957947:21:228
MIMAT0005875	2	0.839041	-	hsa-miR-548j	chr22:25281239:25281260:22:1543
MIMAT0005879	2	0.839041	-	hsa-miR-1289	chr20:33505225:33505247:23:1471
MIMAT0005906	2	0.839041	-	hsa-miR-1255a	chr4:102470544:102470566:23:240
MIMAT0005908	2	0.839041	-	hsa-miR-1257	chr20:59962071:59962091:21:1479
MIMAT0005916	2	0.839041	-	hsa-miR-548n	chr7:34946940:34946961:22:412
MIMAT0005943	2	0.839041	-	hsa-miR-1292-5p	chr20:2581426:2581450:25:1463
MIMAT0007881	2	0.839041	-	hsa-miR-1908	chr11:61339256:61339276:21:724
MIMAT0000449	1	0.419521	-	hsa-miR-146a-5p	chr5:159844958:159844979:22:325
MIMAT0000646	1	0.419521	-	hsa-miR-155-5p	chr21:25868167:25868189:23:1521
MIMAT0000755	1	0.419521	-	hsa-miR-323a-3p	chr14:100561873:100561893:21:950
MIMAT0001413	1	0.419521	-	hsa-miR-20b-5p	chrX:133131545:133131567:23:1632
MIMAT0001532	1	0.419521	-	hsa-miR-448	chrX:113964344:113964365:22:1621
MIMAT0003161	1	0.419521	-	hsa-miR-493-3p	chr14:100405207:100405228:22:926
MIMAT0003244	1	0.419521	-	hsa-miR-579	chr5:32430254:32430276:23:298
MIMAT0003293	1	0.419521	-	hsa-miR-624-5p	chr14:30553662:30553683:22:916
MIMAT0003306	1	0.419521	-	hsa-miR-636	chr17:72244142:72244164:23:1209
MIMAT0003321	1	0.419521	-	hsa-miR-651	chrX:8055022:8055043:22:1575
MIMAT0003329	1	0.419521	-	hsa-miR-411-5p	chr14:100559431:100559451:21:942
MIMAT0003888	1	0.419521	-	hsa-miR-766-3p	chrX:118664753:118664774:22:1623
MIMAT0004490	1	0.419521	-	hsa-miR-19a-5p	chr13:90801160:90801181:22:880
MIMAT0004510	1	0.419521	-	hsa-miR-96-3p	chr7:129201772:129201793:22:434
MIMAT0004557	1	0.419521	-	hsa-miR-34a-3p	chr1:9134338:9134359:22:6
MIMAT0004562	1	0.419521	-	hsa-miR-196a-3p	chr12:52671851:52671872:22:799
MIMAT0004792	1	0.419521	-	hsa-miR-92b-5p	chr1:153431612:153431633:22:29
MIMAT0004798	1	0.419521	-	hsa-miR-548b-5p	chr6:119431961:119431982:22:390
MIMAT0004911	1	0.419521	-	hsa-miR-874	chr5:137011169:137011190:22:315
MIMAT0004929	1	0.419521	-	hsa-miR-190b	chr1:152432812:152432832:21:28
MIMAT0004950	1	0.419521	-	hsa-miR-877-3p	chr6:30660154:30660174:21:375
MIMAT0005884	1	0.419521	-	hsa-miR-1294	chr5:153706907:153706928:22:323
MIMAT0005925	1	0.419521	-	hsa-miR-1272	chr15:62841722:62841747:26:1086
MIMAT0005936	1	0.419521	-	hsa-miR-1278	chr1:191372306:191372327:22:47
MIMAT0007882	1	0.419521	-	hsa-miR-1909-5p	chr19:1767201:1767221:21:1286
MIMAT0007885	1	0.419521	-	hsa-miR-1911-5p	chrX:113904012:113904034:23:1619
MIMAT0009451	1	0.419521	-	hsa-miR-1976	chr1:26753653:26753672:20:10
MIMAT0000089		0	-	hsa-miR-31-5p	chr9:21502156:21502176:21:579
MIMAT0000102		0	-	hsa-miR-105-5p	chrX:151313585:151313607:23:1687
MIMAT0000228		0	-	hsa-miR-198	chr3:121597239:121597260:22:163
MIMAT0000241		0	-	hsa-miR-208a	chr14:22927650:22927671:22:913
MIMAT0000251		0	-	hsa-miR-147a	chr9:122047083:122047102:20:604
MIMAT0000265		0	-	hsa-miR-204-5p	chr9:72614766:72614787:22:584
MIMAT0000268		0	-	hsa-miR-211-5p	chr15:29144589:29144610:22:1074
MIMAT0000271		0	-	hsa-miR-214-3p	chr1:170374578:170374599:22:41
MIMAT0000273		0	-	hsa-miR-216a-5p	chr2:56069658:56069679:22:99
MIMAT0000274		0	-	hsa-miR-217	chr2:56063658:56063680:23:98
MIMAT0000277		0	-	#N/A	chrX:122523693:122523713:21:1624
MIMAT0000280		0	-	hsa-miR-223-3p	chrX:65155505:65155526:22:1600
MIMAT0000421		0	-	hsa-miR-122-5p	chr18:54269301:54269322:22:1274
MIMAT0000422		0	-	hsa-miR-124-3p	chr20:61280350:61280369:20:1483
MIMAT0000425		0	-	hsa-miR-130a-3p	chr11:57165302:57165323:22:722
MIMAT0000427		0	-	hsa-miR-133a	chr20:60572623:60572644:22:1481
MIMAT0000429		0	-	hsa-miR-137	chr1:98284234:98284256:23:22
MIMAT0000430		0	-	hsa-miR-138-5p	chr16:55449941:55449963:23:1137
MIMAT0000433		0	-	hsa-miR-142-5p	chr17:53763642:53763662:21:1198
MIMAT0000434		0	-	hsa-miR-142-3p	chr17:53763604:53763626:23:1197
MIMAT0000436		0	-	hsa-miR-144-3p	chr17:24212691:24212710:20:1183
MIMAT0000439		0	-	hsa-miR-153	chr7:157059801:157059822:22:450
MIMAT0000447		0	-	hsa-miR-134	chr14:100590785:100590806:22:975
MIMAT0000448		0	-	hsa-miR-136-5p	chr14:100420807:100420829:23:937
MIMAT0000451		0	-	hsa-miR-150-5p	chr19:54695900:54695921:22:1317
MIMAT0000452		0	-	hsa-miR-154-5p	chr14:100595860:100595881:22:980
MIMAT0000453		0	-	hsa-miR-154-3p	chr14:100595896:100595917:22:981
MIMAT0000462		0	-	hsa-miR-206	chr6:52117159:52117180:22:381
MIMAT0000683		0	-	hsa-miR-302a-5p	chr4:113788828:113788850:23:249
MIMAT0000684		0	-	hsa-miR-302a-3p	chr4:113788790:113788812:23:248
MIMAT0000685		0	-	hsa-miR-34b-5p	chr11:110888886:110888908:23:740
MIMAT0000687		0	-	hsa-miR-299-3p	chr14:100559923:100559944:22:945
MIMAT0000714		0	-	hsa-miR-302b-5p	chr4:113789130:113789151:22:253
MIMAT0000715		0	-	hsa-miR-302b-3p	chr4:113789093:113789115:23:252
MIMAT0000716		0	-	hsa-miR-302c-5p	chr4:113789006:113789027:22:251
MIMAT0000717		0	-	hsa-miR-302c-3p	chr4:113788970:113788992:23:250
MIMAT0000718		0	-	hsa-miR-302d-3p	chr4:113788610:113788632:23:246
MIMAT0000719		0	-	hsa-miR-367-3p	chr4:113788481:113788502:22:244
MIMAT0000720		0	-	hsa-miR-376c-3p	chr14:100575823:100575843:21:957
MIMAT0000721		0	-	hsa-miR-369-3p	chr14:100601732:100601752:21:991
MIMAT0000722		0	-	hsa-miR-370	chr14:100447277:100447298:22:939
MIMAT0000723		0	-	hsa-miR-371a-3p	chr19:58982783:58982805:23:1401
MIMAT0000724		0	-	hsa-miR-372	chr19:58982998:58983020:23:1402
MIMAT0000725		0	-	hsa-miR-373-5p	chr19:58983777:58983798:22:1403
MIMAT0000726		0	-	hsa-miR-373-3p	chr19:58983815:58983837:23:1404
MIMAT0000729		0	-	hsa-miR-376a-3p	chr14:100576916:100576936:21:963
MIMAT0000730		0	-	hsa-miR-377-3p	chr14:100598185:100598206:22:984
MIMAT0000733		0	-	hsa-miR-379-5p	chr14:100558162:100558182:21:940
MIMAT0000734		0	-	hsa-miR-380-5p	chr14:100561112:100561133:22:946
MIMAT0000735		0	-	hsa-miR-380-3p	chr14:100561147:100561168:22:947
MIMAT0000736		0	-	hsa-miR-381-3p	chr14:100582059:100582080:22:967
MIMAT0000737		0	-	hsa-miR-382-5p	chr14:100590407:100590428:22:974
MIMAT0000738		0	-	hsa-miR-383	chr8:14755362:14755383:22:510
MIMAT0000754		0	-	hsa-miR-337-3p	chr14:100410644:100410665:22:928
MIMAT0000770		0	-	hsa-miR-133b	chr6:52121746:52121767:22:382
MIMAT0000771		0	-	hsa-miR-325	chrX:76142279:76142301:23:1609
MIMAT0000773		0	-	hsa-miR-346	chr10:88014483:88014505:23:672
MIMAT0001075		0	-	hsa-miR-384	chrX:76056103:76056122:20:1608
MIMAT0001339		0	-	hsa-miR-422a	chr15:61950240:61950261:22:1085
MIMAT0001541		0	-	hsa-miR-449a	chr5:54502170:54502191:22:302
MIMAT0001621		0	-	hsa-miR-369-5p	chr14:100601697:100601718:22:990
MIMAT0001625		0	-	hsa-miR-431-5p	chr14:100417117:100417137:21:930
MIMAT0001627		0	-	hsa-miR-433	chr14:100418040:100418061:22:932
MIMAT0001629		0	-	hsa-miR-329	chr14:100563242:100563263:22:953
MIMAT0001630		0	-	hsa-miR-323b-5p	chr14:100592324:100592346:23:979
MIMAT0001631		0	-	hsa-miR-451a	chr17:24212546:24212567:22:1182
MIMAT0001635		0	-	hsa-miR-452-5p	chrX:150878805:150878826:22:1681
MIMAT0001636		0	-	hsa-miR-452-3p	chrX:150878761:150878782:22:1680
MIMAT0001638		0	-	hsa-miR-409-5p	chr14:100601405:100601427:23:987
MIMAT0001639		0	-	hsa-miR-409-3p	chr14:100601437:100601458:22:988
MIMAT0002170		0	-	hsa-miR-412	chr14:100601591:100601613:23:989
MIMAT0002171		0	-	hsa-miR-410	chr14:100602052:100602072:21:992
MIMAT0002172		0	-	hsa-miR-376b-3p	chr14:100576588:100576609:22:961
MIMAT0002173		0	-	hsa-miR-483-3p	chr11:2111947:2111967:21:715
MIMAT0002175		0	-	hsa-miR-485-5p	chr14:100591518:100591539:22:977
MIMAT0002176		0	-	hsa-miR-485-3p	chr14:100591555:100591576:22:978
MIMAT0002178		0	-	hsa-miR-487a	chr14:100588585:100588606:22:973
MIMAT0002804		0	-	hsa-miR-488-5p	chr1:175265170:175265190:21:46
MIMAT0002806		0	-	hsa-miR-490-3p	chr7:136238530:136238551:22:445
MIMAT0002807		0	-	hsa-miR-491-5p	chr9:20706120:20706141:22:576
MIMAT0002808		0	-	hsa-miR-511	chr10:18174058:18174078:21:661
MIMAT0002810		0	-	hsa-miR-202-5p	chr10:134911066:134911087:22:685
MIMAT0002811		0	-	hsa-miR-202-3p	chr10:134911032:134911051:20:684
MIMAT0002812		0	-	hsa-miR-492	chr12:93752335:93752357:23:818
MIMAT0002813		0	-	hsa-miR-493-5p	chr14:100405166:100405187:22:925
MIMAT0002814		0	-	hsa-miR-432-5p	chr14:100420587:100420609:23:935
MIMAT0002815		0	-	hsa-miR-432-3p	chr14:100420635:100420655:21:936
MIMAT0002816		0	-	hsa-miR-494	chr14:100565772:100565793:22:954
MIMAT0002817		0	-	hsa-miR-495-3p	chr14:100569895:100569916:22:956
MIMAT0002818		0	-	hsa-miR-496	chr14:100596719:100596740:22:982
MIMAT0002822		0	-	hsa-miR-512-5p	chr19:58864243:58864265:23:1327
MIMAT0002823		0	-	hsa-miR-512-3p	chr19:58864280:58864301:22:1328
MIMAT0002824		0	-	hsa-miR-498	chr19:58869297:58869319:23:1330
MIMAT0002825		0	-	hsa-miR-520e	chr19:58870831:58870851:21:1331
MIMAT0002826		0	-	hsa-miR-515-5p	chr19:58880089:58880112:24:1337
MIMAT0002827		0	-	hsa-miR-515-3p	chr19:58880126:58880147:22:1338
MIMAT0002828		0	-	hsa-miR-519e-5p	chr19:58875020:58875041:22:1334
MIMAT0002829		0	-	hsa-miR-519e-3p	chr19:58875058:58875079:22:1335
MIMAT0002830		0	-	hsa-miR-520f	chr19:58877280:58877301:22:1336
MIMAT0002831		0	-	hsa-miR-519c-5p	chr19:58881551:58881572:22:1339
MIMAT0002832		0	-	hsa-miR-519c-3p	chr19:58881589:58881610:22:1340
MIMAT0002833		0	-	hsa-miR-520a-5p	chr19:58885962:58885982:21:1342
MIMAT0002834		0	-	hsa-miR-520a-3p	chr19:58886000:58886021:22:1343
MIMAT0002835		0	-	hsa-miR-526b-5p	chr19:58889473:58889495:23:1344
MIMAT0002836		0	-	hsa-miR-526b-3p	chr19:58889510:58889531:22:1345
MIMAT0002837		0	-	hsa-miR-519b-3p	chr19:58890330:58890351:22:1347
MIMAT0002838		0	-	hsa-miR-525-5p	chr19:58892614:58892634:21:1348
MIMAT0002839		0	-	hsa-miR-525-3p	chr19:58892651:58892672:22:1349
MIMAT0002840		0	-	hsa-miR-523-3p	chr19:58893504:58893526:23:1351
MIMAT0002841		0	-	hsa-miR-518f-5p	chr19:58895097:58895118:22:1352
MIMAT0002842		0	-	hsa-miR-518f-3p	chr19:58895134:58895154:21:1353
MIMAT0002843		0	-	hsa-miR-520b	chr19:58896334:58896354:21:1354
MIMAT0002844		0	-	hsa-miR-518b	chr19:58897854:58897875:22:1355
MIMAT0002845		0	-	hsa-miR-526a	chr19:58921995:58922016:22:1374
MIMAT0002846		0	-	hsa-miR-520c-3p	chr19:58902573:58902594:22:1358
MIMAT0002847		0	-	hsa-miR-518c-5p	chr19:58903825:58903847:23:1359
MIMAT0002848		0	-	hsa-miR-518c-3p	chr19:58903863:58903885:23:1360
MIMAT0002849		0	-	hsa-miR-524-5p	chr19:58906084:58906105:22:1361
MIMAT0002850		0	-	hsa-miR-524-3p	chr19:58906121:58906141:21:1362
MIMAT0002851		0	-	hsa-miR-517-5p	chr19:58936399:58936420:22:1385
MIMAT0002852		0	-	hsa-miR-517a-3p	chr19:58907388:58907409:22:1364
MIMAT0002853		0	-	hsa-miR-519d	chr19:58908467:58908488:22:1365
MIMAT0002854		0	-	hsa-miR-521	chr19:58943756:58943777:22:1388
MIMAT0002855		0	-	hsa-miR-520d-5p	chr19:58915178:58915197:20:1367
MIMAT0002856		0	-	hsa-miR-520d-3p	chr19:58915216:58915237:22:1368
MIMAT0002857		0	-	hsa-miR-517b-3p	chr19:58916186:58916207:22:1370
MIMAT0002858		0	-	hsa-miR-520g	chr19:58917287:58917310:24:1371
MIMAT0002859		0	-	hsa-miR-516b-5p	chr19:58931927:58931948:22:1381
MIMAT0002860		0	-	hsa-miR-516b-3p	chr19:58931972:58931989:18:1382
MIMAT0002861		0	-	hsa-miR-518e-3p	chr19:58924958:58924978:21:1376
MIMAT0002862		0	-	hsa-miR-527	chr19:58949098:58949117:20:1393
MIMAT0002863		0	-	hsa-miR-518a-3p	chr19:58934452:58934473:22:1384
MIMAT0002864		0	-	hsa-miR-518d-3p	chr19:58929996:58930016:21:1380
MIMAT0002866		0	-	hsa-miR-517c-3p	chr19:58936436:58936457:22:1386
MIMAT0002867		0	-	hsa-miR-520h	chr19:58937633:58937654:22:1387
MIMAT0002868		0	-	hsa-miR-522-3p	chr19:58946331:58946352:22:1390
MIMAT0002869		0	-	hsa-miR-519a-3p	chr19:58957464:58957485:22:1399
MIMAT0002870		0	-	hsa-miR-499a-5p	chr20:33041873:33041893:21:1469
MIMAT0002877		0	-	hsa-miR-513a-5p	chrX:146115109:146115126:18:1663
MIMAT0002878		0	-	hsa-miR-506-3p	chrX:146119962:146119982:21:1664
MIMAT0002879		0	-	hsa-miR-507	chrX:146120211:146120231:21:1665
MIMAT0002880		0	-	hsa-miR-508-3p	chrX:146126154:146126176:23:1666
MIMAT0002881		0	-	hsa-miR-509-3p	chrX:146149759:146149780:22:1672
MIMAT0002882		0	-	hsa-miR-510	chrX:146161587:146161608:22:1674
MIMAT0002883		0	-	hsa-miR-514a-3p	chrX:146173864:146173884:21:1677
MIMAT0002890		0	-	hsa-miR-299-5p	chr14:100559891:100559912:22:944
MIMAT0003163		0	-	hsa-miR-539-5p	chr14:100583420:100583441:22:969
MIMAT0003164		0	-	hsa-miR-544a	chr14:100584803:100584824:22:971
MIMAT0003165		0	-	hsa-miR-545-3p	chrX:73423685:73423706:22:1604
MIMAT0003180		0	-	hsa-miR-487b	chr14:100582596:100582617:22:968
MIMAT0003214		0	-	hsa-miR-551a	chr1:3467133:3467153:21:5
MIMAT0003215		0	-	hsa-miR-552	chr1:34907801:34907821:21:11
MIMAT0003216		0	-	hsa-miR-553	chr1:100519401:100519421:21:23
MIMAT0003217		0	-	hsa-miR-554	chr1:149784912:149784932:21:27
MIMAT0003219		0	-	hsa-miR-555	chr1:153582779:153582799:21:31
MIMAT0003221		0	-	hsa-miR-557	chr1:166611447:166611469:23:39
MIMAT0003222		0	-	hsa-miR-558	chr2:32610785:32610803:19:96
MIMAT0003223		0	-	hsa-miR-559	chr2:47458334:47458354:21:97
MIMAT0003226		0	-	hsa-miR-562	chr2:232745668:232745687:20:119
MIMAT0003227		0	-	hsa-miR-563	chr3:15890334:15890352:19:141
MIMAT0003228		0	-	hsa-miR-564	chr3:44878400:44878418:19:147
MIMAT0003230		0	-	hsa-miR-566	chr3:50185779:50185797:19:154
MIMAT0003231		0	-	hsa-miR-567	chr3:113314354:113314376:23:161
MIMAT0003232		0	-	hsa-miR-568	chr3:115518071:115518090:20:162
MIMAT0003233		0	-	hsa-miR-551b-3p	chr3:169752397:169752417:21:173
MIMAT0003234		0	-	hsa-miR-569	chr3:172307161:172307181:21:174
MIMAT0003236		0	-	hsa-miR-571	chr4:334007:334027:21:227
MIMAT0003237		0	-	hsa-miR-572	chr4:10979610:10979629:20:231
MIMAT0003238		0	-	hsa-miR-573	chr4:24130972:24130995:24:234
MIMAT0003240		0	-	hsa-miR-575	chr4:83893528:83893546:19:239
MIMAT0003242		0	-	hsa-miR-577	chr4:115797380:115797400:21:255
MIMAT0003243		0	-	hsa-miR-578	chr4:166526905:166526925:21:259
MIMAT0003246		0	-	hsa-miR-581	chr5:53283150:53283170:21:301
MIMAT0003248		0	-	hsa-miR-583	chr5:95440614:95440634:21:309
MIMAT0003250		0	-	hsa-miR-585	chr5:168623197:168623215:19:330
MIMAT0003252		0	-	hsa-miR-586	chr6:45273448:45273469:22:380
MIMAT0003253		0	-	hsa-miR-587	chr6:107338709:107338729:21:388
MIMAT0003254		0	-	hsa-miR-548b-3p	chr6:119431925:119431946:22:389
MIMAT0003255		0	-	hsa-miR-588	chr6:126847486:126847506:21:391
MIMAT0003258		0	-	hsa-miR-590-5p	chr7:73243480:73243501:22:414
MIMAT0003259		0	-	hsa-miR-591	chr7:95686969:95686988:20:419
MIMAT0003260		0	-	hsa-miR-592	chr7:126485437:126485458:22:427
MIMAT0003261		0	-	hsa-miR-593-5p	chr7:127509165:127509189:25:428
MIMAT0003263		0	-	hsa-miR-595	chr7:158018185:158018205:21:451
MIMAT0003264		0	-	hsa-miR-596	chr8:1752820:1752840:21:503
MIMAT0003265		0	-	hsa-miR-597	chr8:9636608:9636629:22:505
MIMAT0003267		0	-	hsa-miR-599	chr8:100618054:100618073:20:518
MIMAT0003269		0	-	hsa-miR-601	chr9:125204666:125204687:22:606
MIMAT0003270		0	-	hsa-miR-602	chr9:139852708:139852730:23:616
MIMAT0003271		0	-	hsa-miR-603	chr10:24604681:24604702:22:664
MIMAT0003272		0	-	hsa-miR-604	chr10:29873953:29873971:19:665
MIMAT0003273		0	-	hsa-miR-605	chr10:52729355:52729377:23:667
MIMAT0003274		0	-	hsa-miR-606	chr10:76982283:76982303:21:671
MIMAT0003275		0	-	hsa-miR-607	chr10:98578430:98578450:21:674
MIMAT0003276		0	-	hsa-miR-608	chr10:102724748:102724772:25:676
MIMAT0003277		0	-	hsa-miR-609	chr10:105968596:105968615:20:681
MIMAT0003278		0	-	hsa-miR-610	chr11:28034954:28034974:21:718
MIMAT0003279		0	-	hsa-miR-611	chr11:61316547:61316569:23:723
MIMAT0003280		0	-	hsa-miR-612	chr11:64968521:64968545:25:730
MIMAT0003281		0	-	hsa-miR-613	chr12:12808911:12808930:20:793
MIMAT0003282		0	-	hsa-miR-614	chr12:12960084:12960106:23:794
MIMAT0003284		0	-	hsa-miR-616-5p	chr12:56199272:56199293:22:807
MIMAT0003285		0	-	hsa-miR-548c-3p	chr12:63302617:63302638:22:813
MIMAT0003286		0	-	hsa-miR-617	chr12:79750502:79750523:22:816
MIMAT0003288		0	-	hsa-miR-619	chr12:107754827:107754850:24:824
MIMAT0003289		0	-	hsa-miR-620	chr12:115070762:115070781:20:826
MIMAT0003290		0	-	hsa-miR-621	chr13:40282963:40282983:21:869
MIMAT0003291		0	-	hsa-miR-622	chr13:89681498:89681518:21:875
MIMAT0003292		0	-	hsa-miR-623	chr13:98806402:98806424:23:888
MIMAT0003295		0	-	hsa-miR-626	chr15:39771136:39771154:19:1076
MIMAT0003299		0	-	hsa-miR-630	chr15:70666673:70666694:22:1089
MIMAT0003300		0	-	hsa-miR-631	chr15:73433043:73433063:21:1090
MIMAT0003301		0	-	hsa-miR-33b-5p	chr17:17657935:17657954:20:1180
MIMAT0003302		0	-	hsa-miR-632	chr17:27701302:27701320:19:1191
MIMAT0003303		0	-	hsa-miR-633	chr17:58375369:58375391:23:1204
MIMAT0003304		0	-	hsa-miR-634	chr17:62213713:62213734:22:1205
MIMAT0003305		0	-	hsa-miR-635	chr17:63932246:63932268:23:1208
MIMAT0003307		0	-	hsa-miR-637	chr19:3912426:3912449:24:1288
MIMAT0003308		0	-	hsa-miR-638	chr19:10690096:10690120:25:1293
MIMAT0003309		0	-	hsa-miR-639	chr19:14501416:14501438:23:1305
MIMAT0003310		0	-	hsa-miR-640	chr19:19406933:19406953:21:1307
MIMAT0003313		0	-	hsa-miR-643	chr19:57476923:57476944:22:1324
MIMAT0003314		0	-	hsa-miR-644a	chr20:32517852:32517870:19:1468
MIMAT0003315		0	-	hsa-miR-645	chr20:48635791:48635809:19:1473
MIMAT0003316		0	-	hsa-miR-646	chr20:58316988:58317006:19:1478
MIMAT0003317		0	-	hsa-miR-647	chr20:62044487:62044507:21:1489
MIMAT0003318		0	-	hsa-miR-648	chr22:16843693:16843711:19:1533
MIMAT0003319		0	-	hsa-miR-649	chr22:19718479:19718500:22:1538
MIMAT0003320		0	-	hsa-miR-650	chr22:21495286:21495306:21:1542
MIMAT0003323		0	-	hsa-miR-548d-3p	chr17:62898081:62898102:22:1206
MIMAT0003324		0	-	hsa-miR-661	chr8:145091361:145091384:24:541
MIMAT0003325		0	-	hsa-miR-662	chr16:760245:760265:21:1127
MIMAT0003326		0	-	hsa-miR-663a	chr20:26136878:26136899:22:1466
MIMAT0003327		0	-	hsa-miR-449b-5p	chr5:54502290:54502311:22:304
MIMAT0003330		0	-	hsa-miR-654-5p	chr14:100576325:100576346:22:959
MIMAT0003331		0	-	hsa-miR-655	chr14:100585701:100585722:22:972
MIMAT0003332		0	-	hsa-miR-656	chr14:100602857:100602877:21:993
MIMAT0003333		0	-	hsa-miR-549a	chr15:78921388:78921408:21:1092
MIMAT0003335		0	-	hsa-miR-657	chr17:76713685:76713707:23:1210
MIMAT0003336		0	-	hsa-miR-658	chr22:36570239:36570263:25:1544
MIMAT0003337		0	-	hsa-miR-659-3p	chr22:36573645:36573666:22:1545
MIMAT0003340		0	-	hsa-miR-542-5p	chrX:133503095:133503117:23:1642
MIMAT0003385		0	-	hsa-miR-363-5p	chrX:133131120:133131141:22:1626
MIMAT0003386		0	-	hsa-miR-376a-5p	chr14:100576879:100576900:22:962
MIMAT0003879		0	-	hsa-miR-758-3p	chr14:100562162:100562183:22:951
MIMAT0003881		0	-	hsa-miR-668	chr14:100591391:100591413:23:976
MIMAT0003882		0	-	hsa-miR-767-5p	chrX:151312608:151312630:23:1685
MIMAT0003883		0	-	hsa-miR-767-3p	chrX:151312574:151312596:23:1684
MIMAT0003945		0	-	hsa-miR-765	chr1:155172571:155172591:21:34
MIMAT0003948		0	-	hsa-miR-770-5p	chr14:100388500:100388522:23:924
MIMAT0004185		0	-	hsa-miR-802	chr21:36014901:36014923:23:1523
MIMAT0004450		0	-	hsa-miR-297	chr4:112001228:112001248:21:243
MIMAT0004483		0	-	#N/A	chr21:16834052:16834073:22:1518
MIMAT0004488		0	-	hsa-miR-15a-3p	chr13:49521266:49521287:22:872
MIMAT0004491		0	-	hsa-miR-19b-1-5p	chr13:90801463:90801485:23:884
MIMAT0004492		0	-	hsa-miR-19b-2-5p	chrX:133131422:133131443:22:1630
MIMAT0004493		0	-	hsa-miR-20a-3p	chr13:90801364:90801385:22:883
MIMAT0004503		0	-	hsa-miR-29a-5p	chr7:130212084:130212105:22:441
MIMAT0004504		0	-	hsa-miR-31-3p	chr9:21502119:21502140:22:578
MIMAT0004508		0	-	hsa-miR-92a-2-5p	chrX:133131278:133131299:22:1628
MIMAT0004511		0	-	hsa-miR-99a-3p	chr21:16833330:16833351:22:1516
MIMAT0004512		0	-	hsa-miR-100-3p	chr11:121528157:121528178:22:748
MIMAT0004513		0	-	hsa-miR-101-5p	chr1:65296747:65296768:22:17
MIMAT0004515		0	-	hsa-miR-29b-2-5p	chr1:206042459:206042480:22:57
MIMAT0004516		0	-	hsa-miR-105-3p	chrX:151313548:151313569:22:1686
MIMAT0004517		0	-	hsa-miR-106a-3p	chrX:133131903:133131924:22:1635
MIMAT0004543		0	-	hsa-miR-192-3p	chr11:64415206:64415227:22:726
MIMAT0004548		0	-	hsa-miR-129-1-3p	chr7:127635210:127635231:22:431
MIMAT0004550		0	-	hsa-miR-30c-2-3p	chr6:72143387:72143408:22:383
MIMAT0004552		0	-	hsa-miR-139-3p	chr11:72003757:72003778:22:732
MIMAT0004554		0	-	hsa-miR-7-2-3p	chr15:86956132:86956153:22:1096
MIMAT0004555		0	-	hsa-miR-10a-3p	chr17:44012224:44012245:22:1194
MIMAT0004556		0	-	hsa-miR-10b-3p	chr2:176723343:176723364:22:107
MIMAT0004561		0	-	hsa-miR-187-5p	chr18:31738831:31738852:22:1271
MIMAT0004564		0	-	hsa-miR-214-5p	chr1:170374619:170374640:22:42
MIMAT0004565		0	-	hsa-miR-218-1-3p	chr4:20139064:20139085:22:233
MIMAT0004566		0	-	hsa-miR-218-2-3p	chr5:168127750:168127771:22:328
MIMAT0004570		0	-	hsa-miR-223-5p	chrX:65155463:65155484:22:1599
MIMAT0004589		0	-	hsa-miR-30b-3p	chr8:135881956:135881977:22:533
MIMAT0004590		0	-	hsa-miR-122-3p	chr18:54269337:54269358:22:1275
MIMAT0004591		0	-	hsa-miR-124-5p	chr20:61280312:61280333:22:1482
MIMAT0004592		0	-	hsa-miR-125b-1-3p	chr11:121475686:121475707:22:744
MIMAT0004593		0	-	hsa-miR-130a-5p	chr11:57165268:57165289:22:721
MIMAT0004595		0	-	hsa-miR-135a-3p	chr3:52303287:52303308:22:157
MIMAT0004596		0	-	hsa-miR-138-2-3p	chr16:55449988:55450009:22:1138
MIMAT0004599		0	-	hsa-miR-143-5p	chr5:148788701:148788722:22:317
MIMAT0004600		0	-	hsa-miR-144-5p	chr17:24212726:24212747:22:1184
MIMAT0004601		0	-	hsa-miR-145-3p	chr5:148790456:148790477:22:320
MIMAT0004604		0	-	hsa-miR-127-5p	chr14:100419092:100419113:22:933
MIMAT0004605		0	-	hsa-miR-129-2-3p	chr11:43559577:43559598:22:720
MIMAT0004606		0	-	hsa-miR-136-3p	chr14:100420841:100420862:22:938
MIMAT0004607		0	-	hsa-miR-138-1-3p	chr3:44130771:44130792:22:146
MIMAT0004608		0	-	hsa-miR-146a-3p	chr5:159844994:159845015:22:326
MIMAT0004609		0	-	hsa-miR-149-3p	chr2:241044147:241044167:21:121
MIMAT0004610		0	-	hsa-miR-150-3p	chr19:54695865:54695886:22:1316
MIMAT0004612		0	-	hsa-miR-186-3p	chr1:71305912:71305933:22:19
MIMAT0004658		0	-	hsa-miR-155-3p	chr21:25868206:25868227:22:1522
MIMAT0004671		0	-	hsa-miR-194-3p	chr11:64415415:64415436:22:728
MIMAT0004676		0	-	hsa-miR-34b-3p	chr11:110888923:110888944:22:741
MIMAT0004677		0	-	hsa-miR-34c-3p	chr11:110889420:110889441:22:743
MIMAT0004683		0	-	hsa-miR-362-3p	chrX:49660354:49660375:22:1589
MIMAT0004685		0	-	hsa-miR-302d-5p	chr4:113788649:113788670:22:247
MIMAT0004686		0	-	hsa-miR-367-5p	chr4:113788519:113788540:22:245
MIMAT0004687		0	-	hsa-miR-371a-5p	chr19:58982747:58982766:20:1400
MIMAT0004689		0	-	hsa-miR-377-5p	chr14:100598147:100598168:22:983
MIMAT0004690		0	-	hsa-miR-379-3p	chr14:100558200:100558221:22:941
MIMAT0004695		0	-	hsa-miR-337-5p	chr14:100410606:100410626:21:927
MIMAT0004696		0	-	hsa-miR-323a-5p	chr14:100561838:100561859:22:949
MIMAT0004751		0	-	hsa-miR-18b-3p	chrX:133131737:133131758:22:1633
MIMAT0004752		0	-	hsa-miR-20b-3p	chrX:133131508:133131529:22:1631
MIMAT0004757		0	-	hsa-miR-431-3p	chr14:100417160:100417181:22:931
MIMAT0004761		0	-	hsa-miR-483-5p	chr11:2111986:2112007:22:716
MIMAT0004763		0	-	hsa-miR-488-3p	chr1:175265132:175265152:21:45
MIMAT0004764		0	-	hsa-miR-490-5p	chr7:136238493:136238512:20:444
MIMAT0004768		0	-	hsa-miR-497-3p	chr17:6861980:6862001:22:1171
MIMAT0004772		0	-	hsa-miR-499a-3p	chr20:33041910:33041931:22:1470
MIMAT0004777		0	-	hsa-miR-513a-3p	chrX:146115069:146115091:23:1662
MIMAT0004778		0	-	hsa-miR-508-5p	chrX:146126189:146126211:23:1667
MIMAT0004779		0	-	hsa-miR-509-5p	chrX:146149795:146149815:21:1673
MIMAT0004785		0	-	hsa-miR-545-5p	chrX:73423723:73423744:22:1605
MIMAT0004793		0	-	hsa-miR-556-3p	chr1:160579015:160579036:22:36
MIMAT0004794		0	-	hsa-miR-551b-5p	chr3:169752358:169752379:22:172
MIMAT0004796		0	-	hsa-miR-576-3p	chr4:110629358:110629379:22:242
MIMAT0004802		0	-	hsa-miR-593-3p	chr7:127509228:127509246:19:429
MIMAT0004803		0	-	hsa-miR-548a-5p	chr8:105565823:105565844:22:523
MIMAT0004804		0	-	hsa-miR-615-5p	chr12:52714019:52714040:22:800
MIMAT0004806		0	-	hsa-miR-548c-5p	chr12:63302581:63302602:22:812
MIMAT0004812		0	-	hsa-miR-548d-5p	chr17:62898117:62898138:22:1207
MIMAT0004813		0	-	hsa-miR-411-3p	chr14:100559466:100559487:22:943
MIMAT0004814		0	-	hsa-miR-654-3p	chr14:100576360:100576381:22:960
MIMAT0004901		0	-	hsa-miR-298	chr20:56826729:56826752:24:1477
MIMAT0004902		0	-	hsa-miR-891a	chrX:144917050:144917071:22:1657
MIMAT0004903		0	-	hsa-miR-300	chr14:100577505:100577526:22:964
MIMAT0004905		0	-	#N/A	chr5:135444163:135444185:23:314
MIMAT0004906		0	-	#N/A	chr5:135444086:135444106:21:313
MIMAT0004907		0	-	hsa-miR-892a	chrX:144885888:144885908:21:1654
MIMAT0004908		0	-	#N/A	chr19:6446970:6446990:21:1290
MIMAT0004910		0	-	hsa-miR-450b-3p	chrX:133501889:133501910:22:1637
MIMAT0004912		0	-	hsa-miR-890	chrX:144883530:144883550:21:1651
MIMAT0004913		0	-	hsa-miR-891b	chrX:144890309:144890330:22:1656
MIMAT0004915		0	-	#N/A	chr19:53755391:53755412:22:1315
MIMAT0004916		0	-	hsa-miR-888-5p	chrX:144884039:144884059:21:1653
MIMAT0004917		0	-	hsa-miR-888-3p	chrX:144884003:144884024:22:1652
MIMAT0004918		0	-	hsa-miR-892b	chrX:144886417:144886438:22:1655
MIMAT0004919		0	-	hsa-miR-541-5p	chr14:100600595:100600619:25:985
MIMAT0004920		0	-	hsa-miR-541-3p	chr14:100600639:100600660:22:986
MIMAT0004921		0	-	hsa-miR-889	chr14:100584040:100584060:21:970
MIMAT0004922		0	-	hsa-miR-875-5p	chr8:100618233:100618254:22:520
MIMAT0004923		0	-	hsa-miR-875-3p	chr8:100618200:100618220:21:519
MIMAT0004924		0	-	hsa-miR-876-5p	chr9:28853672:28853693:22:581
MIMAT0004925		0	-	hsa-miR-876-3p	chr9:28853633:28853654:22:580
MIMAT0004928		0	-	hsa-miR-147b	chr15:43512589:43512610:22:1079
MIMAT0004947		0	-	hsa-miR-885-5p	chr3:10411214:10411235:22:140
MIMAT0004948		0	-	hsa-miR-885-3p	chr3:10411182:10411203:22:139
MIMAT0004951		0	-	hsa-miR-887	chr5:15988339:15988360:22:297
MIMAT0004952		0	-	hsa-miR-665	chr14:100411166:100411185:20:929
MIMAT0004953		0	-	hsa-miR-873-5p	chr9:28878922:28878942:21:582
MIMAT0004954		0	-	hsa-miR-543	chr14:100568124:100568145:22:955
MIMAT0004956		0	-	hsa-miR-374b-3p	chrX:73355116:73355137:22:1602
MIMAT0004959		0	-	hsa-miR-216b	chr2:56081402:56081423:22:100
MIMAT0004960		0	-	hsa-miR-208b	chr14:22957045:22957066:22:914
MIMAT0004970		0	-	hsa-miR-920	chr12:24256673:24256692:20:795
MIMAT0004971		0	-	hsa-miR-921	chr1:164390633:164390657:25:37
MIMAT0004972		0	-	hsa-miR-922	chr3:198885765:198885787:23:182
MIMAT0004974		0	-	hsa-miR-924	chr18:35456114:35456133:20:1272
MIMAT0004975		0	-	hsa-miR-509-3-5p	chrX:146148905:146148926:22:1671
MIMAT0004976		0	-	hsa-miR-933	chr2:175740615:175740636:22:105
MIMAT0004977		0	-	hsa-miR-934	chrX:135460718:135460739:22:1646
MIMAT0004979		0	-	hsa-miR-936	chr10:105797898:105797919:22:680
MIMAT0004981		0	-	hsa-miR-938	chr10:29931245:29931266:22:666
MIMAT0005449		0	-	hsa-miR-523-5p	chr19:58893467:58893488:22:1350
MIMAT0005450		0	-	hsa-miR-518e-5p	chr19:58924920:58924941:22:1375
MIMAT0005451		0	-	hsa-miR-522-5p	chr19:58946293:58946314:22:1389
MIMAT0005452		0	-	hsa-miR-519a-5p	chr19:58947478:58947499:22:1391
MIMAT0005454		0	-	hsa-miR-519b-5p	chr19:58890292:58890313:22:1346
MIMAT0005455		0	-	hsa-miR-520c-5p	chr19:58902535:58902556:22:1357
MIMAT0005456		0	-	hsa-miR-518d-5p	chr19:58929959:58929980:22:1379
MIMAT0005457		0	-	hsa-miR-518a-5p	chr19:58934415:58934434:20:1383
MIMAT0005458		0	-	hsa-miR-1224-5p	chr3:185441888:185441906:19:175
MIMAT0005459		0	-	hsa-miR-1224-3p	chr3:185441952:185441972:21:176
MIMAT0005572		0	-	hsa-miR-1225-5p	chr16:2080264:2080285:22:1129
MIMAT0005573		0	-	hsa-miR-1225-3p	chr16:2080196:2080217:22:1128
MIMAT0005580		0	-	hsa-miR-1227-3p	chr19:2185060:2185079:20:1287
MIMAT0005582		0	-	hsa-miR-1228-5p	chr12:55874555:55874575:21:804
MIMAT0005583		0	-	hsa-miR-1228-3p	chr12:55874606:55874625:20:805
MIMAT0005586		0	-	hsa-miR-1231	chr1:200044367:200044386:20:51
MIMAT0005588		0	-	hsa-miR-1233-3p	chr15:32607782:32607801:20:1075
MIMAT0005589		0	-	hsa-miR-1234-3p	chr8:145596285:145596306:22:543
MIMAT0005591		0	-	hsa-miR-1236-3p	chr6:32032594:32032615:22:376
MIMAT0005592		0	-	hsa-miR-1237-3p	chr11:63892732:63892752:21:725
MIMAT0005593		0	-	hsa-miR-1238-3p	chr19:10523860:10523879:20:1292
MIMAT0005788		0	-	hsa-miR-513b	chrX:146088302:146088323:22:1659
MIMAT0005789		0	-	hsa-miR-513c-5p	chrX:146078962:146078983:22:1658
MIMAT0005791		0	-	hsa-miR-1264	chrX:113793428:113793450:23:1617
MIMAT0005795		0	-	hsa-miR-1323	chr19:58867045:58867066:22:1329
MIMAT0005796		0	-	hsa-miR-1271-5p	chr5:175727570:175727591:22:331
MIMAT0005798		0	-	hsa-miR-1185-5p	chr14:100580303:100580323:21:966
MIMAT0005800		0	-	hsa-miR-1298	chrX:113855924:113855945:22:1618
MIMAT0005823		0	-	hsa-miR-1178-3p	chr12:118635836:118635856:21:827
MIMAT0005824		0	-	hsa-miR-1179	chr15:86952357:86952377:21:1094
MIMAT0005826		0	-	hsa-miR-1181	chr19:10375180:10375200:21:1291
MIMAT0005827		0	-	hsa-miR-1182	chr1:229222209:229222231:23:65
MIMAT0005828		0	-	hsa-miR-1183	chr7:21477249:21477275:27:403
MIMAT0005829		0	-	hsa-miR-1184	chrX:154340433:154340455:23:1688
MIMAT0005863		0	-	hsa-miR-1200	chr7:36925532:36925553:22:413
MIMAT0005865		0	-	hsa-miR-1202	chr6:156309636:156309656:21:393
MIMAT0005866		0	-	hsa-miR-1203	chr17:43588846:43588866:21:1193
MIMAT0005867		0	-	hsa-miR-663b	chr2:132731012:132731033:22:103
MIMAT0005868		0	-	hsa-miR-1204	chr8:128877394:128877414:21:527
MIMAT0005869		0	-	hsa-miR-1205	chr8:129042069:129042088:20:528
MIMAT0005870		0	-	hsa-miR-1206	chr8:129090330:129090350:21:529
MIMAT0005871		0	-	hsa-miR-1207-5p	chr8:129130588:129130608:21:530
MIMAT0005872		0	-	hsa-miR-1207-3p	chr8:129130632:129130649:18:531
MIMAT0005873		0	-	hsa-miR-1208	chr8:129231556:129231575:20:532
MIMAT0005877		0	-	hsa-miR-1286	chr22:18616667:18616687:21:1537
MIMAT0005880		0	-	hsa-miR-1290	chr1:19096158:19096176:19:8
MIMAT0005885		0	-	hsa-miR-1295a	chr1:169337502:169337522:21:40
MIMAT0005886		0	-	hsa-miR-1297	chr13:53784116:53784132:17:874
MIMAT0005888		0	-	#N/A	chr15:51017866:51017883:18:1081
MIMAT0005889		0	-	hsa-miR-548l	chr11:93839358:93839379:22:739
MIMAT0005890		0	-	hsa-miR-1302	chr20:48664632:48664652:21:1474
MIMAT0005893		0	-	hsa-miR-1305	chr4:183327491:183327512:22:261
MIMAT0005894		0	-	hsa-miR-1243	chr4:114247473:114247494:22:254
MIMAT0005896		0	-	hsa-miR-1244	chr12:12156208:12156233:26:792
MIMAT0005897		0	-	hsa-miR-1245a	chr2:189551108:189551128:21:111
MIMAT0005900		0	-	hsa-miR-1248	chr3:187987159:187987185:27:177
MIMAT0005902		0	-	hsa-miR-1250	chr17:76721659:76721679:21:1213
MIMAT0005904		0	-	hsa-miR-1253	chr17:2598182:2598202:21:1168
MIMAT0005907		0	-	hsa-miR-1256	chr1:21187456:21187477:22:9
MIMAT0005909		0	-	hsa-miR-1258	chr2:180433816:180433836:21:109
MIMAT0005912		0	-	hsa-miR-548g-3p	chr4:148485244:148485265:22:258
MIMAT0005914		0	-	hsa-miR-1262	chr1:68421846:68421867:22:18
MIMAT0005915		0	-	hsa-miR-1263	chr3:165372004:165372025:22:170
MIMAT0005917		0	-	hsa-miR-548m	chrX:94204846:94204866:21:1614
MIMAT0005918		0	-	hsa-miR-1265	chr10:14518595:14518616:22:659
MIMAT0005921		0	-	hsa-miR-1267	chr13:106981565:106981585:21:889
MIMAT0005922		0	-	hsa-miR-1268a	chr15:20014622:20014639:18:1073
MIMAT0005923		0	-	hsa-miR-1269a	chr4:66825204:66825225:22:238
MIMAT0005924		0	-	hsa-miR-1270	chr19:20371127:20371149:23:1308
MIMAT0005926		0	-	hsa-miR-1273a	chr8:101105388:101105412:25:521
MIMAT0005928		0	-	hsa-miR-548h-5p	chr17:13387638:13387659:22:1177
MIMAT0005931		0	-	hsa-miR-302e	chr11:7212579:7212595:17:717
MIMAT0005932		0	-	hsa-miR-302f	chr18:26132901:26132917:17:1269
MIMAT0005933		0	-	hsa-miR-1277-3p	chrX:117404432:117404453:22:1622
MIMAT0005934		0	-	hsa-miR-548p	chr5:100180100:100180121:22:310
MIMAT0005935		0	-	hsa-miR-548i	chrX:83367460:83367481:22:1610
MIMAT0005937		0	-	hsa-miR-1279	chr12:67953234:67953250:17:814
MIMAT0005939		0	-	hsa-miR-1281	chr22:39818496:39818512:17:1546
MIMAT0005940		0	-	hsa-miR-1282	chr15:41873221:41873240:20:1078
MIMAT0005942		0	-	hsa-miR-1288	chr17:16126098:16126118:21:1178
MIMAT0005944		0	-	hsa-miR-1252	chr12:78337173:78337194:22:815
MIMAT0005945		0	-	hsa-miR-1255b-5p	chr4:36104421:36104442:22:235
MIMAT0005950		0	-	hsa-miR-1306-3p	chr22:18453636:18453653:18:1536
MIMAT0005952		0	-	hsa-miR-1321	chrX:84977494:84977511:18:1611
MIMAT0005953		0	-	hsa-miR-1322	chr8:10720294:10720312:19:508
MIMAT0005955		0	-	hsa-miR-1197	chr14:100561711:100561731:21:948
MIMAT0005956		0	-	hsa-miR-1324	chr3:75762665:75762688:24:160
MIMAT0006765		0	-	hsa-miR-1825	chr20:30289295:30289312:18:1467
MIMAT0006767		0	-	hsa-miR-1827	chr12:99107842:99107859:18:823
MIMAT0006778		0	-	hsa-miR-516a-3p	chr19:58956260:58956277:18:1398
MIMAT0006790		0	-	hsa-miR-675-3p	chr11:1974573:1974592:20:713
MIMAT0007347		0	-	hsa-miR-1469	chr15:94677495:94677516:22:1099
MIMAT0007348		0	-	hsa-miR-1470	chr19:15421360:15421380:21:1306
MIMAT0007349		0	-	hsa-miR-1471	chr2:232465230:232465251:22:118
MIMAT0007399		0	-	hsa-miR-1537	chr1:234082922:234082943:22:66
MIMAT0007400		0	-	hsa-miR-1538	chr16:68157211:68157233:23:1140
MIMAT0007401		0	-	hsa-miR-1539	chr18:45267771:45267791:21:1273
MIMAT0007883		0	-	hsa-miR-1909-3p	chr19:1767167:1767188:22:1285
MIMAT0007886		0	-	hsa-miR-1911-3p	chrX:113904049:113904068:20:1620
MIMAT0007887		0	-	hsa-miR-1912	chrX:113792321:113792342:22:1616
MIMAT0007888		0	-	hsa-miR-1913	chr6:166842841:166842862:22:394
MIMAT0007890		0	-	hsa-miR-1914-3p	chr20:62043270:62043291:22:1487
MIMAT0007891		0	-	hsa-miR-1915-5p	chr10:21825543:21825564:22:663
MIMAT0007892		0	-	hsa-miR-1915-3p	chr10:21825510:21825529:20:662
MIMAT0009197		0	-	hsa-miR-205-3p	chr1:207672172:207672192:21:59
MIMAT0009198		0	-	hsa-miR-224-3p	chrX:150877711:150877733:23:1678
MIMAT0009201		0	-	hsa-miR-196b-3p	chr7:27175636:27175657:22:406
MIMAT0009203		0	-	hsa-miR-449b-3p	chr5:54502251:54502272:22:303
MIMAT0009206		0	-	hsa-miR-2113	chr6:98579184:98579204:21:387
MIMAT0009447		0	-	hsa-miR-1972	chr16:68621798:68621819:22:1143
MIMAT0009448		0	-	hsa-miR-1973	chr4:117440356:117440374:19:256
MIMAT0009977		0	-	hsa-miR-2052	chr8:75780485:75780504:20:517
MIMAT0009978		0	-	hsa-miR-2053	chr8:113724959:113724981:23:524
MIMAT0009979		0	-	hsa-miR-2054	chr4:126647865:126647887:23:257
MIMAT0010195		0	-	hsa-let-7a-2-3p	chr11:121522440:121522461:22:746

## Sheet: DHA Treated Cell
ACC	Reads	Reads per Million (RPM)		Name	Chromosome
MIMAT0000062	253568	108290	-	hsa-let-7a-5p	chr22:44887297:44887318:22:1550	Highlighted rows do not contain a microRNA identifier
MIMAT0000076	199992	85409.6	-	hsa-miR-21-5p	chr17:55273417:55273438:22:1202
MIMAT0000067	167774	71650.4	-	hsa-let-7f-5p	chrX:53600931:53600952:22:1597
MIMAT0000419	75074	32061.5	-	hsa-miR-27b-3p	chr9:96887609:96887629:21:596
MIMAT0000084	73344	31322.7	-	hsa-miR-27a-3p	chr19:13808260:13808280:21:1298
MIMAT0000689	39410	16830.6	-	hsa-miR-99b-5p	chr19:56887684:56887705:22:1318
MIMAT0000440	34140	14580	-	hsa-miR-191-5p	chr3:49033108:49033130:23:153
MIMAT0000082	31437	13425.6	-	hsa-miR-26a-5p	chr12:56504707:56504728:22:809
MIMAT0000259	24885	10627.5	-	hsa-miR-182-5p	chr7:129197522:129197545:24:433
MIMAT0000318	23969	10236.3	-	hsa-miR-200b-3p	chr1:1092404:1092425:22:1
MIMAT0000443	20630	8810.35	-	hsa-miR-125a-5p	chr19:56888334:56888357:24:1322
MIMAT0000066	18456	7881.91	-	hsa-let-7e-5p	chr19:56887859:56887880:22:1320
MIMAT0000064	16100	6875.75	-	hsa-let-7c	chr21:16834030:16834051:22:1517
MIMAT0004697	13206	5639.82	-	hsa-miR-151a-5p	chr8:141811903:141811923:21:538
MIMAT0000415	12656	5404.94	-	hsa-let-7i-5p	chr12:61283739:61283760:22:810
MIMAT0000087	11928	5094.03	-	hsa-miR-30a-5p	chr6:72170018:72170039:22:386
MIMAT0000092	9817	4192.5	-	hsa-miR-92a-3p	chrX:133131239:133131260:22:1627
MIMAT0000245	8928	3812.84	-	hsa-miR-30d-5p	chr8:135886343:135886364:22:536
MIMAT0000414	6780	2895.5	-	hsa-let-7g-5p	chr3:52277391:52277412:22:156
MIMAT0000617	5878	2510.29	-	hsa-miR-200c-3p	chr12:6943167:6943189:23:789
MIMAT0000080	5519	2356.97	-	hsa-miR-24-3p	chr19:13808102:13808123:22:1296
MIMAT0004494	5069	2164.79	-	hsa-miR-21-3p	chr17:55273455:55273475:21:1203
MIMAT0000710	4910	2096.89	-	hsa-miR-365a-3p	chr17:26926611:26926632:22:1190
MIMAT0000096	4656	1988.42	-	hsa-miR-98-5p	chrX:53599984:53600005:22:1595
MIMAT0000256	4426	1890.19	-	hsa-miR-181a-5p	chr9:126494581:126494603:23:607
MIMAT0000732	4234	1808.19	-	hsa-miR-378a-3p	chr5:149092624:149092644:21:322
MIMAT0000418	3906	1668.12	-	hsa-miR-23b-3p	chr9:96887369:96887389:21:594
MIMAT0000243	3865	1650.61	-	hsa-miR-148a-3p	chr7:25956066:25956087:22:404
MIMAT0000101	3727	1591.67	-	hsa-miR-103a-3p	chr20:3846187:3846211:25:1465
MIMAT0007402	3704	1581.85	-	hsa-miR-103b	chr20:3846187:3846211:25:1465
MIMAT0000692	3608	1540.85	-	hsa-miR-30e-5p	chr1:40992631:40992652:22:12
MIMAT0000757	3558	1519.5	-	hsa-miR-151a-3p	chr8:141811867:141811887:21:537
MIMAT0000104	3518	1502.42	-	hsa-miR-107	chr10:91342492:91342514:23:673
MIMAT0000081	3057	1305.54	-	hsa-miR-25-3p	chr7:99529129:99529150:22:420
MIMAT0000252	2939	1255.14	-	hsa-miR-7-5p	chr19:4721713:4721735:23:1289
MIMAT0004984	2919	1246.6	-	hsa-miR-941	chr20:62021712:62021734:23:1486
MIMAT0000099	2665	1138.13	-	hsa-miR-101-3p	chr9:4840346:4840366:21:575
MIMAT0000077	2643	1128.73	-	hsa-miR-22-3p	chr17:1563957:1563978:22:1163
MIMAT0000069	2550	1089.02	-	hsa-miR-16-5p	chr13:49521163:49521184:22:871
MIMAT0000257	2451	1046.74	-	hsa-miR-181b-5p	chr9:126495826:126495848:23:609
MIMAT0000065	2445	1044.17	-	hsa-let-7d-5p	chr9:95980945:95980966:22:591
MIMAT0004703	2417	1032.22	-	hsa-miR-335-3p	chr7:129923240:129923261:22:439
MIMAT0000682	2341	999.76	-	hsa-miR-200a-3p	chr1:1093160:1093181:22:3
MIMAT0000244	2329	994.635	-	hsa-miR-30c-5p	chr6:72143426:72143448:23:384
MIMAT0000097	2131	910.076	-	hsa-miR-99a-5p	chr21:16833293:16833314:22:1515
MIMAT0001340	1989	849.433	-	hsa-miR-423-3p	chr17:25468276:25468298:23:1186
MIMAT0000078	1702	726.865	-	hsa-miR-23a-3p	chr19:13808408:13808428:21:1300
MIMAT0004496	1696	724.303	-	hsa-miR-23a-5p	chr19:13808443:13808464:22:1301
MIMAT0000098	1693	723.021	-	hsa-miR-100-5p	chr11:121528192:121528213:22:749
MIMAT0000423	1662	709.782	-	hsa-miR-125b-5p	chr21:16884445:16884466:22:1519
MIMAT0000432	1578	673.909	-	hsa-miR-141-3p	chr12:6943580:6943601:22:791
MIMAT0009450	1439	614.547	-	#N/A	chr7:148269564:148269588:25:447
MIMAT0000261	1371	585.506	-	hsa-miR-183-5p	chr7:129202042:129202063:22:437
MIMAT0000264	1354	578.246	-	hsa-miR-203a	chr14:103653560:103653581:22:995
MIMAT0000093	1294	552.622	-	hsa-miR-93-5p	chr7:99529373:99529395:23:423
MIMAT0004502	1270	542.373	-	hsa-miR-28-3p	chr3:189889317:189889338:22:179
MIMAT0000456	1116	476.605	-	hsa-miR-186-5p	chr1:71305951:71305972:22:20
MIMAT0000095	1072	457.814	-	hsa-miR-96-5p	chr7:129201814:129201836:23:435
MIMAT0000753	1070	456.96	-	hsa-miR-342-3p	chr14:99645806:99645828:23:922
MIMAT0000063	1066	455.251	-	hsa-let-7b-5p	chr22:44888236:44888257:22:1552
MIMAT0005792	1065	454.824	-	hsa-miR-320b	chr1:222511373:222511394:22:64
MIMAT0000759	1064	454.397	-	hsa-miR-148b-3p	chr12:53017330:53017351:22:803
MIMAT0002174	1064	454.397	-	hsa-miR-484	chr16:15644660:15644681:22:1135
MIMAT0002821	1044	445.856	-	hsa-miR-181d	chr19:13846725:13846747:23:1304
MIMAT0000424	970	414.253	-	hsa-miR-128	chr3:35761024:35761044:21:142
MIMAT0000455	956	408.274	-	hsa-miR-185-5p	chr22:18400677:18400698:22:1534
MIMAT0002871	805	343.787	-	hsa-miR-500a-3p	chrX:49659831:49659852:22:1587
MIMAT0003393	800	341.652	-	hsa-miR-425-5p	chr3:49032635:49032657:23:151
MIMAT0000222	767	327.559	-	hsa-miR-192-5p	chr11:64415250:64415270:21:727
MIMAT0003218	734	313.466	-	hsa-miR-92b-3p	chr1:153431653:153431674:22:30
MIMAT0000510	666	284.425	-	hsa-miR-320a	chr8:22158432:22158453:22:511
MIMAT0002809	626	267.343	-	hsa-miR-146b-5p	chr10:104186268:104186289:22:677
MIMAT0004775	626	267.343	-	hsa-miR-502-3p	chrX:49665998:49666019:22:1594
MIMAT0004774	623	266.062	-	hsa-miR-501-3p	chrX:49661121:49661142:22:1591
MIMAT0000083	596	254.531	-	hsa-miR-26b-5p	chr2:218975625:218975645:21:114
MIMAT0003886	572	244.281	-	hsa-miR-769-5p	chr19:51214060:51214081:22:1313
MIMAT0001536	557	237.875	-	hsa-miR-429	chr1:1094299:1094320:22:4
MIMAT0000086	553	236.167	-	hsa-miR-29a-3p	chr7:130212046:130212067:22:440
MIMAT0000075	552	235.74	-	hsa-miR-20a-5p	chr13:90801328:90801350:23:882
MIMAT0004799	536	228.907	-	hsa-miR-589-5p	chr7:5502029:5502050:22:401
MIMAT0003322	519	221.647	-	hsa-miR-652-3p	chrX:109185274:109185294:21:1615
MIMAT0003328	518	221.22	-	hsa-miR-653	chr7:92950070:92950090:21:417
MIMAT0000438	500	213.533	-	hsa-miR-152	chr17:43469538:43469558:21:1192
MIMAT0000681	484	206.7	-	hsa-miR-29c-3p	chr1:206041832:206041853:22:54
MIMAT0000703	482	205.845	-	hsa-miR-361-5p	chrX:85045341:85045362:22:1613
MIMAT0004748	462	197.304	-	hsa-miR-423-5p	chr17:25468240:25468262:23:1185
MIMAT0000764	457	195.169	-	hsa-miR-339-5p	chr7:1029151:1029173:23:399
MIMAT0000270	447	190.898	-	hsa-miR-181a-3p	chr1:197094820:197094841:22:49
MIMAT0000420	442	188.763	-	hsa-miR-30b-5p	chr8:135881994:135882015:22:534
MIMAT0000227	422	180.222	-	hsa-miR-197-3p	chr1:109943086:109943107:22:24
MIMAT0004945	421	179.794	-	hsa-miR-744-5p	chr17:11925952:11925973:22:1175
MIMAT0000417	412	175.951	-	hsa-miR-15b-5p	chr3:161605090:161605111:22:166
MIMAT0001545	404	172.534	-	hsa-miR-450a-5p	chrX:133502259:133502280:22:1640
MIMAT0004672	401	171.253	-	hsa-miR-106b-3p	chr7:99529560:99529581:22:424
MIMAT0000266	388	165.701	-	hsa-miR-205-5p	chr1:207672135:207672156:22:58
MIMAT0005797	364	155.452	-	hsa-miR-1301	chr2:25405023:25405046:24:95
MIMAT0006766	344	146.91	-	#N/A	chr16:33873010:33873036:27:1136
MIMAT0004597	333	142.213	-	hsa-miR-140-3p	chr16:68524547:68524567:21:1142
MIMAT0000441	321	137.088	-	hsa-miR-9-5p	chr15:87712268:87712290:23:1097
MIMAT0000445	320	136.661	-	hsa-miR-126-3p	chr9:138684927:138684948:22:615
MIMAT0002819	313	133.671	-	hsa-miR-193b-3p	chr16:14305376:14305397:22:1133
MIMAT0000450	310	132.39	-	hsa-miR-149-5p	chr2:241044106:241044128:23:120
MIMAT0003339	303	129.401	-	hsa-miR-421	chrX:73354951:73354973:23:1601
MIMAT0004692	303	129.401	-	hsa-miR-340-5p	chr5:179374966:179374987:22:334
MIMAT0000253	279	119.151	-	hsa-miR-10a-5p	chr17:44012264:44012286:23:1195
MIMAT0000070	270	115.308	-	hsa-miR-17-5p	chr13:90800874:90800896:23:876
MIMAT0000254	254	108.475	-	hsa-miR-10b-5p	chr2:176723304:176723326:23:106
MIMAT0000727	252	107.62	-	hsa-miR-374a-5p	chrX:73423884:73423905:22:1607
MIMAT0002888	251	107.193	-	hsa-miR-532-5p	chrX:49654514:49654535:22:1582
MIMAT0005938	247	105.485	-	#N/A	chr19:62716222:62716238:17:1406
MIMAT0000772	236	100.787	-	hsa-miR-345-5p	chr14:99843967:99843988:22:923
MIMAT0000751	223	95.2355	-	hsa-miR-330-3p	chr19:50834106:50834128:23:1310
MIMAT0000728	215	91.819	-	hsa-miR-375	chr2:219574613:219574634:22:116
MIMAT0004678	207	88.4025	-	hsa-miR-99b-3p	chr19:56887722:56887743:22:1319
MIMAT0000428	206	87.9754	-	hsa-miR-135a-5p	chr12:96481744:96481766:23:822
MIMAT0005951	202	86.2672	-	hsa-miR-1307-3p	chr10:105144047:105144068:22:679
MIMAT0000094	195	83.2777	-	hsa-miR-95	chr4:8057938:8057959:22:229
MIMAT0004571	184	78.58	-	hsa-miR-200b-5p	chr1:1092368:1092389:22:0
MIMAT0000693	182	77.7259	-	hsa-miR-30e-3p	chr1:40992673:40992694:22:13
MIMAT0004588	175	74.7364	-	hsa-miR-27b-5p	chr9:96887567:96887588:22:595
MIMAT0000088	173	73.8823	-	hsa-miR-30a-3p	chr6:72169977:72169998:22:385
MIMAT0004481	170	72.6011	-	hsa-let-7a-3p	chr22:44887345:44887365:21:1551
MIMAT0004688	169	72.174	-	hsa-miR-374a-3p	chrX:73423854:73423875:22:1606
MIMAT0005927	169	72.174	-	#N/A	chr5:41511505:41511522:18:300
MIMAT0000765	167	71.3199	-	hsa-miR-335-5p	chr7:129923204:129923226:23:438
MIMAT0004955	162	69.1846	-	hsa-miR-374b-5p	chrX:73355146:73355167:22:1603
MIMAT0000103	161	68.7575	-	hsa-miR-106a-5p	chrX:133131939:133131961:23:1636
MIMAT0005793	156	66.6222	-	hsa-miR-320c	chr18:20155679:20155698:20:1268
MIMAT0004603	151	64.4868	-	hsa-miR-125b-2-3p	chr21:16884482:16884503:22:1520
MIMAT0001620	148	63.2056	-	hsa-miR-200a-5p	chr1:1093122:1093143:22:2
MIMAT0004909	140	59.7891	-	hsa-miR-450b-5p	chrX:133501926:133501947:22:1638
MIMAT0000680	139	59.3621	-	hsa-miR-106b-5p	chr7:99529601:99529621:21:425
MIMAT0004810	134	57.2267	-	hsa-miR-629-5p	chr15:68158819:68158839:21:1088
MIMAT0005954	133	56.7997	-	#N/A	chr3:165541850:165541866:17:171
MIMAT0004560	121	51.6749	-	hsa-miR-183-3p	chr7:129202003:129202024:22:436
MIMAT0000760	118	50.3937	-	hsa-miR-331-3p	chr12:94226388:94226408:21:820
MIMAT0000085	115	49.1125	-	hsa-miR-28-5p	chr3:189889277:189889298:22:178
MIMAT0004484	110	46.9772	-	hsa-let-7d-3p	chr9:95980999:95981020:22:592
MIMAT0004680	110	46.9772	-	hsa-miR-130b-5p	chr22:20337606:20337626:21:1540
MIMAT0004549	107	45.696	-	hsa-miR-148a-5p	chr7:25956104:25956125:22:405
MIMAT0000279	106	45.2689	-	hsa-miR-222-3p	chrX:45491385:45491405:21:1580
MIMAT0004509	104	44.4148	-	hsa-miR-93-3p	chr7:99529335:99529356:22:422
MIMAT0006764	100	42.7065	-	hsa-miR-320d	chrX:139836002:139836020:19:1650
MIMAT0000758	96	40.9983	-	hsa-miR-135b-5p	chr1:203684111:203684133:23:53
MIMAT0004518	96	40.9983	-	hsa-miR-16-2-3p	chr3:161605280:161605301:22:169
MIMAT0000444	95	40.5712	-	hsa-miR-126-5p	chr9:138684890:138684910:21:614
MIMAT0004498	95	40.5712	-	hsa-miR-25-5p	chr7:99529168:99529188:21:421
MIMAT0000272	94	40.1441	-	hsa-miR-215	chr1:218357880:218357900:21:60
MIMAT0000750	93	39.7171	-	hsa-miR-340-3p	chr5:179374924:179374945:22:333
MIMAT0002876	93	39.7171	-	hsa-miR-505-3p	chrX:138833984:138834005:22:1648
MIMAT0004819	93	39.7171	-	hsa-miR-671-3p	chr7:150566508:150566528:21:449
MIMAT0000435	90	38.4359	-	hsa-miR-143-3p	chr5:148788735:148788755:21:318
MIMAT0000068	87	37.1547	-	hsa-miR-15a-5p	chr13:49521303:49521324:22:873
MIMAT0004949	83	35.4464	-	hsa-miR-877-5p	chr6:30660089:30660108:20:374
MIMAT0005947	83	35.4464	-	#N/A	chrX:21990211:21990228:18:1576
MIMAT0005882	78	33.3111	-	hsa-miR-548k	chr11:69807741:69807762:22:731
MIMAT0004586	76	32.457	-	hsa-miR-15b-3p	chr3:161605128:161605149:22:167
MIMAT0004679	73	31.1758	-	hsa-miR-296-3p	chr20:56826075:56826096:22:1475
MIMAT0000690	67	28.6134	-	hsa-miR-296-5p	chr20:56826110:56826130:21:1476
MIMAT0004699	64	27.3322	-	hsa-miR-148b-5p	chr12:53017292:53017313:22:802
MIMAT0004501	63	26.9051	-	hsa-miR-27a-5p	chr19:13808300:13808321:22:1299
MIMAT0004551	62	26.478	-	hsa-miR-30d-3p	chr8:135886303:135886324:22:535
MIMAT0004568	62	26.478	-	hsa-miR-221-5p	chrX:45490592:45490613:22:1579
MIMAT0004800	62	26.478	-	hsa-miR-550a-5p	chr7:32739140:32739162:23:410
MIMAT0005577	60	25.6239	-	hsa-miR-1226-3p	chr3:47866103:47866124:22:149
MIMAT0003283	59	25.1968	-	hsa-miR-615-3p	chr12:52714062:52714083:22:801
MIMAT0005825	59	25.1968	-	hsa-miR-1180	chr17:19188418:19188439:22:1181
MIMAT0000226	58	24.7698	-	hsa-miR-196a-5p	chr17:44064892:44064913:22:1196
MIMAT0002177	58	24.7698	-	hsa-miR-486-5p	chr8:41637158:41637179:22:514
MIMAT0004682	58	24.7698	-	hsa-miR-361-3p	chrX:85045301:85045323:23:1612
MIMAT0004762	58	24.7698	-	hsa-miR-486-3p	chr8:41637117:41637137:21:513
MIMAT0000278	56	23.9156	-	hsa-miR-221-3p	chrX:45490551:45490573:23:1578
MIMAT0000688	56	23.9156	-	hsa-miR-301a-3p	chr17:54583291:54583313:23:1201
MIMAT0004602	55	23.4886	-	hsa-miR-125a-3p	chr19:56888372:56888393:22:1323
MIMAT0005899	53	22.6345	-	hsa-miR-1247-5p	chr14:101096451:101096472:22:994
MIMAT0003885	51	21.7803	-	hsa-miR-454-3p	chr17:54569929:54569951:23:1199
MIMAT0000074	50	21.3533	-	hsa-miR-19b-3p	chrX:133131378:133131400:23:1629
MIMAT0004487	49	20.9262	-	hsa-let-7f-2-3p	chrX:53600881:53600902:22:1596
MIMAT0003884	48	20.4991	-	hsa-miR-454-5p	chr17:54569970:54569991:22:1200
MIMAT0004770	48	20.4991	-	hsa-miR-516a-5p	chr19:58956215:58956237:23:1397
MIMAT0003294	47	20.0721	-	hsa-miR-625-5p	chr14:65007588:65007608:21:918
MIMAT0004614	47	20.0721	-	hsa-miR-193a-5p	chr17:26911149:26911170:22:1187
MIMAT0004808	47	20.0721	-	hsa-miR-625-3p	chr14:65007625:65007646:22:919
MIMAT0004598	46	19.645	-	hsa-miR-141-5p	chr12:6943538:6943559:22:790
MIMAT0000460	42	17.9367	-	hsa-miR-194-5p	chr11:64415451:64415472:22:729
MIMAT0005891	42	17.9367	-	hsa-miR-1303	chr5:154045581:154045602:22:324
MIMAT0000461	38	16.2285	-	hsa-miR-195-5p	chr17:6861709:6861729:21:1170
MIMAT0004495	37	15.8014	-	hsa-miR-22-5p	chr17:1563995:1564016:22:1164
MIMAT0003338	36	15.3743	-	hsa-miR-660-5p	chrX:49664605:49664626:22:1592
MIMAT0005913	36	15.3743	-	hsa-miR-1261	chr11:90241995:90242013:19:737
MIMAT0005946	36	15.3743	-	#N/A	chr3:129563703:129563719:17:165
MIMAT0005794	35	14.9473	-	hsa-miR-1296	chr10:64802777:64802798:22:669
MIMAT0000100	34	14.5202	-	hsa-miR-29b-3p	chr7:130212765:130212787:23:442
MIMAT0001343	34	14.5202	-	hsa-miR-425-3p	chr3:49032595:49032616:22:150
MIMAT0002805	33	14.0932	-	hsa-miR-489	chr7:92951194:92951215:22:418
MIMAT0000763	32	13.6661	-	hsa-miR-338-3p	chr17:76714281:76714302:22:1211
MIMAT0001080	32	13.6661	-	hsa-miR-196b-5p	chr7:27175671:27175692:22:407
MIMAT0005864	31	13.239	-	#N/A	chr14:19864455:19864478:24:912
MIMAT0000231	30	12.812	-	hsa-miR-199a-5p	chr19:10789144:10789166:23:1295
MIMAT0010133	27	11.5308	-	hsa-miR-2110	chr10:115923899:115923920:22:683
MIMAT0000073	26	11.1037	-	hsa-miR-19a-3p	chr13:90801195:90801217:23:881
MIMAT0000705	26	11.1037	-	hsa-miR-362-5p	chrX:49660317:49660340:24:1588
MIMAT0004767	26	11.1037	-	hsa-miR-193b-5p	chr16:14305339:14305360:22:1132
MIMAT0000263	25	10.6766	-	hsa-miR-199b-5p	chr9:130046882:130046904:23:611
MIMAT0000691	25	10.6766	-	hsa-miR-130b-3p	chr22:20337644:20337665:22:1541
MIMAT0000255	24	10.2496	-	hsa-miR-34a-5p	chr1:9134380:9134401:22:7
MIMAT0000267	24	10.2496	-	hsa-miR-210	chr11:558111:558132:22:712
MIMAT0001618	24	10.2496	-	hsa-miR-191-3p	chr3:49033067:49033088:22:152
MIMAT0003880	24	10.2496	-	hsa-miR-671-5p	chr7:150566469:150566491:23:448
MIMAT0004702	24	10.2496	-	hsa-miR-339-3p	chr7:1029116:1029138:23:398
MIMAT0001341	23	9.8225	-	hsa-miR-424-5p	chrX:133508375:133508396:22:1645
MIMAT0004485	23	9.8225	-	hsa-let-7e-3p	chr19:56887904:56887925:22:1321
MIMAT0004486	23	9.8225	-	hsa-let-7f-1-3p	chr9:95978513:95978534:22:590
MIMAT0004497	23	9.8225	-	hsa-miR-24-2-5p	chr19:13808139:13808160:22:1297
MIMAT0004700	23	9.8225	-	hsa-miR-331-5p	chr12:94226353:94226374:22:819
MIMAT0005892	23	9.8225	-	hsa-miR-1304-5p	chr11:93106537:93106558:22:738
MIMAT0000232	22	9.39543	-	hsa-miR-199a-3p	chr19:10789104:10789125:22:1294
MIMAT0003225	22	9.39543	-	hsa-miR-561-3p	chr2:188870525:188870546:22:110
MIMAT0004694	22	9.39543	-	hsa-miR-342-5p	chr14:99645764:99645784:21:921
MIMAT0004985	22	9.39543	-	hsa-miR-942	chr1:117438801:117438822:22:26
MIMAT0000442	21	8.96837	-	hsa-miR-9-3p	chr15:87712307:87712328:22:1098
MIMAT0003389	21	8.96837	-	hsa-miR-542-3p	chrX:133503059:133503080:22:1641
MIMAT0004559	20	8.5413	-	hsa-miR-181c-3p	chr19:13846578:13846599:22:1303
MIMAT0004594	20	8.5413	-	hsa-miR-132-5p	chr17:1900008:1900029:22:1166
MIMAT0005905	19	8.11424	-	hsa-miR-1254	chr10:70189099:70189122:24:670
MIMAT0004482	18	7.68717	-	hsa-let-7b-3p	chr22:44888290:44888311:22:1553
MIMAT0004701	18	7.68717	-	hsa-miR-338-5p	chr17:76714317:76714338:22:1212
MIMAT0004776	17	7.26011	-	hsa-miR-505-5p	chrX:138834020:138834041:22:1649
MIMAT0005911	17	7.26011	-	hsa-miR-1260a	chr14:76802328:76802345:18:920
MIMAT0005919	17	7.26011	-	hsa-miR-548o-3p	chr7:101833199:101833220:22:426
MIMAT0009454	17	7.26011	-	#N/A	chr4:166541311:166541332:22:260
MIMAT0000707	16	6.83304	-	hsa-miR-363-3p	chrX:133131077:133131098:22:1625
MIMAT0002872	16	6.83304	-	hsa-miR-501-5p	chrX:49661084:49661105:22:1590
MIMAT0005874	16	6.83304	-	hsa-miR-548e	chr10:112738727:112738748:22:682
MIMAT0005910	16	6.83304	-	#N/A	chr20:47330270:47330290:21:1472
MIMAT0005920	16	6.83304	-	hsa-miR-1266	chr15:50356654:50356676:23:1080
MIMAT0003287	15	6.40598	-	hsa-miR-618	chr12:79853705:79853727:23:817
MIMAT0004500	15	6.40598	-	hsa-miR-26b-3p	chr2:218975660:218975681:22:115
MIMAT0000431	14	5.97891	-	hsa-miR-140-5p	chr16:68524508:68524529:22:1141
MIMAT0003257	14	5.97891	-	hsa-miR-550a-3p	chr7:32739179:32739200:22:411
MIMAT0004657	14	5.97891	-	hsa-miR-200c-5p	chr12:6943128:6943149:22:788
MIMAT0000426	13	5.55185	-	hsa-miR-132-3p	chr17:1899972:1899993:22:1165
MIMAT0004507	13	5.55185	-	hsa-miR-92a-1-5p	chr13:90801580:90801602:23:886
MIMAT0004587	13	5.55185	-	hsa-miR-23b-5p	chr9:96887331:96887352:22:593
MIMAT0004780	13	5.55185	-	hsa-miR-532-3p	chrX:49654551:49654572:22:1583
MIMAT0005878	13	5.55185	-	hsa-miR-1287	chr10:100145017:100145038:22:675
MIMAT0000071	12	5.12478	-	hsa-miR-17-3p	chr13:90800911:90800932:22:877
MIMAT0000756	12	5.12478	-	hsa-miR-326	chr11:74723799:74723818:20:734
MIMAT0004784	12	5.12478	-	hsa-miR-455-3p	chr9:116011589:116011609:21:603
MIMAT0007884	12	5.12478	-	hsa-miR-1910	chr16:84332775:84332795:21:1144
MIMAT0000090	11	4.69772	-	hsa-miR-32-5p	chr9:110848372:110848393:22:601
MIMAT0004563	11	4.69772	-	hsa-miR-199b-3p	chr9:130046844:130046865:22:610
MIMAT0004766	11	4.69772	-	hsa-miR-146b-3p	chr10:104186304:104186325:22:678
MIMAT0004946	11	4.69772	-	hsa-miR-744-3p	chr17:11926009:11926030:22:1176
MIMAT0004980	11	4.69772	-	hsa-miR-937-3p	chr8:144967128:144967149:22:540
MIMAT0004983	11	4.69772	-	hsa-miR-940	chr16:2261809:2261829:21:1130
MIMAT0000761	10	4.27065	-	hsa-miR-324-5p	chr17:7067384:7067406:23:1174
MIMAT0002820	10	4.27065	-	hsa-miR-497-5p	chr17:6862021:6862041:21:1172
MIMAT0004553	10	4.27065	-	hsa-miR-7-1-3p	chr9:85774505:85774526:22:585
MIMAT0004558	10	4.27065	-	hsa-miR-181a-2-3p	chr9:126494619:126494640:22:608
MIMAT0004674	10	4.27065	-	hsa-miR-30c-1-3p	chr1:40995599:40995620:22:15
MIMAT0005584	10	4.27065	-	hsa-miR-1229-3p	chr5:179157883:179157905:23:332
MIMAT0005898	10	4.27065	-	hsa-miR-1246	chr2:177173997:177174015:19:108
MIMAT0005930	10	4.27065	-	hsa-miR-1276	chr15:84114782:84114801:20:1093
MIMAT0000079	9	3.84359	-	hsa-miR-24-1-5p	chr9:96888131:96888152:22:597
MIMAT0000437	9	3.84359	-	hsa-miR-145-5p	chr5:148790418:148790440:23:319
MIMAT0000752	9	3.84359	-	hsa-miR-328	chr16:65793730:65793751:22:1139
MIMAT0000762	9	3.84359	-	hsa-miR-324-3p	chr17:7067350:7067369:20:1173
MIMAT0003239	9	3.84359	-	hsa-miR-574-3p	chr4:38546109:38546130:22:237
MIMAT0003297	9	3.84359	-	hsa-miR-628-3p	chr15:53452443:53452463:21:1082
MIMAT0004773	9	3.84359	-	hsa-miR-500a-5p	chrX:49659792:49659814:23:1586
MIMAT0005949	9	3.84359	-	hsa-miR-664a-3p	chr1:218440513:218440535:23:62
MIMAT0000072	8	3.41652	-	hsa-miR-18a-5p	chr13:90801012:90801034:23:878
MIMAT0003249	8	3.41652	-	hsa-miR-584-5p	chr5:148422128:148422149:22:316
MIMAT0003298	8	3.41652	-	hsa-miR-629-3p	chr15:68158779:68158800:22:1087
MIMAT0004611	8	3.41652	-	hsa-miR-185-3p	chr22:18400712:18400733:22:1535
MIMAT0004673	8	3.41652	-	hsa-miR-29c-5p	chr1:206041870:206041891:22:55
MIMAT0004811	8	3.41652	-	hsa-miR-33b-3p	chr17:17657895:17657916:22:1179
MIMAT0004987	8	3.41652	-	hsa-miR-944	chr3:191030459:191030480:22:180
MIMAT0006789	8	3.41652	-	hsa-miR-1468	chrX:62922659:62922679:21:1598
MIMAT0000258	7	2.98946	-	hsa-miR-181c-5p	chr19:13846540:13846561:22:1302
MIMAT0004698	7	2.98946	-	hsa-miR-135b-3p	chr1:203684073:203684094:22:52
MIMAT0004958	7	2.98946	-	hsa-miR-301b	chr22:20337315:20337337:23:1539
MIMAT0004978	7	2.98946	-	hsa-miR-935	chr19:59177429:59177451:23:1405
MIMAT0005929	7	2.98946	-	hsa-miR-1275	chr6:34075772:34075788:17:379
MIMAT0005941	7	2.98946	-	hsa-miR-1284	chr3:71673879:71673900:22:159
MIMAT0005943	7	2.98946	-	hsa-miR-1292-5p	chr20:2581426:2581450:25:1463
MIMAT0009196	7	2.98946	-	hsa-miR-103a-2-5p	chr20:3846152:3846174:23:1464
MIMAT0000275	6	2.56239	-	hsa-miR-218-5p	chr5:168127793:168127813:21:329
MIMAT0002875	6	2.56239	-	hsa-miR-504	chrX:137577586:137577607:22:1647
MIMAT0003311	6	2.56239	-	hsa-miR-641	chr19:45480349:45480372:24:1309
MIMAT0004675	6	2.56239	-	hsa-miR-219-2-3p	chr9:130194731:130194752:22:612
MIMAT0004681	6	2.56239	-	hsa-miR-26a-2-3p	chr12:56504669:56504690:22:808
MIMAT0004693	6	2.56239	-	hsa-miR-330-5p	chr19:50834146:50834167:22:1311
MIMAT0004749	6	2.56239	-	hsa-miR-424-3p	chrX:133508339:133508359:21:1644
MIMAT0004926	6	2.56239	-	hsa-miR-708-5p	chr11:78790768:78790790:23:736
MIMAT0005876	6	2.56239	-	hsa-miR-1285-3p	chr7:91671276:91671297:22:416
MIMAT0007889	6	2.56239	-	hsa-miR-1914-5p	chr20:62043307:62043328:22:1488
MIMAT0009199	6	2.56239	-	hsa-miR-365a-5p	chr17:26926572:26926593:22:1189
MIMAT0000260	5	2.13533	-	hsa-miR-182-3p	chr7:129197481:129197501:21:432
MIMAT0000454	5	2.13533	-	hsa-miR-184	chr15:77289238:77289259:22:1091
MIMAT0001412	5	2.13533	-	hsa-miR-18b-5p	chrX:133131779:133131801:23:1634
MIMAT0002891	5	2.13533	-	hsa-miR-18a-3p	chr13:90801053:90801075:23:879
MIMAT0003150	5	2.13533	-	hsa-miR-455-5p	chr9:116011551:116011572:22:602
MIMAT0003256	5	2.13533	-	hsa-miR-589-3p	chr7:5501990:5502013:24:400
MIMAT0004557	5	2.13533	-	hsa-miR-34a-3p	chr1:9134338:9134359:22:6
MIMAT0004585	5	2.13533	-	hsa-let-7i-3p	chr12:61283795:61283816:22:811
MIMAT0004795	5	2.13533	-	hsa-miR-574-5p	chr4:38546073:38546095:23:236
MIMAT0004797	5	2.13533	-	hsa-miR-582-3p	chr5:59035212:59035233:22:305
MIMAT0004801	5	2.13533	-	hsa-miR-590-3p	chr7:73243520:73243540:21:415
MIMAT0004809	5	2.13533	-	hsa-miR-628-5p	chr15:53452480:53452501:22:1083
MIMAT0004927	5	2.13533	-	hsa-miR-708-3p	chr11:78790723:78790744:22:735
MIMAT0005883	5	2.13533	-	hsa-miR-1293	chr12:48914231:48914252:22:797
MIMAT0005903	5	2.13533	-	hsa-miR-1251	chr12:96409823:96409843:21:821
MIMAT0000091	4	1.70826	-	hsa-miR-33a-5p	chr22:40626900:40626920:21:1547
MIMAT0000281	4	1.70826	-	hsa-miR-224-5p	chrX:150877758:150877778:21:1679
MIMAT0003220	4	1.70826	-	hsa-miR-556-5p	chr1:160578976:160578997:22:35
MIMAT0003241	4	1.70826	-	hsa-miR-576-5p	chr4:110629319:110629340:22:241
MIMAT0003296	4	1.70826	-	hsa-miR-627	chr15:40279119:40279140:22:1077
MIMAT0003321	4	1.70826	-	hsa-miR-651	chrX:8055022:8055043:22:1575
MIMAT0004489	4	1.70826	-	hsa-miR-16-1-3p	chr13:49521121:49521142:22:870
MIMAT0004986	4	1.70826	-	hsa-miR-943	chr4:1957927:1957947:21:228
MIMAT0005901	4	1.70826	-	hsa-miR-1249	chr22:43975502:43975523:22:1549
MIMAT0005928	4	1.70826	-	hsa-miR-548h-5p	chr17:13387638:13387659:22:1177
MIMAT0000449	3	1.2812	-	hsa-miR-146a-5p	chr5:159844958:159844979:22:325
MIMAT0000458	3	1.2812	-	hsa-miR-190a	chr15:60903224:60903245:22:1084
MIMAT0000459	3	1.2812	-	hsa-miR-193a-3p	chr17:26911183:26911204:22:1188
MIMAT0000686	3	1.2812	-	hsa-miR-34c-5p	chr11:110889387:110889409:23:742
MIMAT0000731	3	1.2812	-	hsa-miR-378a-5p	chr5:149092586:149092607:22:321
MIMAT0001339	3	1.2812	-	hsa-miR-422a	chr15:61950240:61950261:22:1085
MIMAT0002868	3	1.2812	-	hsa-miR-522-3p	chr19:58946331:58946352:22:1390
MIMAT0002874	3	1.2812	-	hsa-miR-503-5p	chrX:133508066:133508088:23:1643
MIMAT0003266	3	1.2812	-	hsa-miR-598	chr8:10930140:10930161:22:509
MIMAT0004506	3	1.2812	-	hsa-miR-33a-3p	chr22:40626940:40626961:22:1548
MIMAT0004511	3	1.2812	-	hsa-miR-99a-3p	chr21:16833330:16833351:22:1516
MIMAT0004613	3	1.2812	-	hsa-miR-188-3p	chrX:49654903:49654923:21:1585
MIMAT0004950	3	1.2812	-	hsa-miR-877-3p	chr6:30660154:30660174:21:375
MIMAT0004982	3	1.2812	-	hsa-miR-939-5p	chr8:145590215:145590238:24:542
MIMAT0005576	3	1.2812	-	hsa-miR-1226-5p	chr3:47866050:47866075:26:148
MIMAT0005795	3	1.2812	-	hsa-miR-1323	chr19:58867045:58867066:22:1329
MIMAT0005906	3	1.2812	-	hsa-miR-1255a	chr4:102470544:102470566:23:240
MIMAT0005944	3	1.2812	-	hsa-miR-1252	chr12:78337173:78337194:22:815
MIMAT0000250	2	0.85413	-	hsa-miR-139-5p	chr11:72003794:72003815:22:733
MIMAT0000276	2	0.85413	-	hsa-miR-219-5p	chr9:130194775:130194795:21:613
MIMAT0000433	2	0.85413	-	hsa-miR-142-5p	chr17:53763642:53763662:21:1198
MIMAT0001532	2	0.85413	-	hsa-miR-448	chrX:113964344:113964365:22:1621
MIMAT0001635	2	0.85413	-	hsa-miR-452-5p	chrX:150878805:150878826:22:1681
MIMAT0002859	2	0.85413	-	hsa-miR-516b-5p	chr19:58931927:58931948:22:1381
MIMAT0002870	2	0.85413	-	hsa-miR-499a-5p	chr20:33041873:33041893:21:1469
MIMAT0003245	2	0.85413	-	hsa-miR-580	chr5:36183765:36183786:22:299
MIMAT0003268	2	0.85413	-	hsa-miR-600	chr9:124913660:124913682:23:605
MIMAT0003275	2	0.85413	-	hsa-miR-607	chr10:98578430:98578450:21:674
MIMAT0003323	2	0.85413	-	hsa-miR-548d-3p	chr17:62898081:62898102:22:1206
MIMAT0003882	2	0.85413	-	hsa-miR-767-5p	chrX:151312608:151312630:23:1685
MIMAT0004514	2	0.85413	-	hsa-miR-29b-1-5p	chr7:130212805:130212828:24:443
MIMAT0004567	2	0.85413	-	hsa-miR-219-1-3p	chr6:33283652:33283673:22:378
MIMAT0004589	2	0.85413	-	hsa-miR-30b-3p	chr8:135881956:135881977:22:533
MIMAT0004911	2	0.85413	-	hsa-miR-874	chr5:137011169:137011190:22:315
MIMAT0004929	2	0.85413	-	hsa-miR-190b	chr1:152432812:152432832:21:28
MIMAT0005796	2	0.85413	-	hsa-miR-1271-5p	chr5:175727570:175727591:22:331
MIMAT0005799	2	0.85413	-	hsa-miR-1283	chr19:58953312:58953333:22:1396
MIMAT0005867	2	0.85413	-	hsa-miR-663b	chr2:132731012:132731033:22:103
MIMAT0005879	2	0.85413	-	hsa-miR-1289	chr20:33505225:33505247:23:1471
MIMAT0005881	2	0.85413	-	hsa-miR-1291	chr12:47334543:47334566:24:796
MIMAT0005887	2	0.85413	-	hsa-miR-1299	chr9:68292058:68292079:22:583
MIMAT0005948	2	0.85413	-	hsa-miR-664a-5p	chr1:218440550:218440573:24:63
MIMAT0007885	2	0.85413	-	hsa-miR-1911-5p	chrX:113904012:113904034:23:1619
MIMAT0000262	1	0.427065	-	hsa-miR-187-3p	chr18:31738795:31738816:22:1270
MIMAT0000269	1	0.427065	-	hsa-miR-212-3p	chr17:1900333:1900353:21:1167
MIMAT0000446	1	0.427065	-	hsa-miR-127-3p	chr14:100419126:100419147:22:934
MIMAT0000457	1	0.427065	-	hsa-miR-188-5p	chrX:49654864:49654884:21:1584
MIMAT0000722	1	0.427065	-	hsa-miR-370	chr14:100447277:100447298:22:939
MIMAT0001413	1	0.427065	-	hsa-miR-20b-5p	chrX:133131545:133131567:23:1632
MIMAT0002173	1	0.427065	-	hsa-miR-483-3p	chr11:2111947:2111967:21:715
MIMAT0002807	1	0.427065	-	hsa-miR-491-5p	chr9:20706120:20706141:22:576
MIMAT0002831	1	0.427065	-	hsa-miR-519c-5p	chr19:58881551:58881572:22:1339
MIMAT0002833	1	0.427065	-	hsa-miR-520a-5p	chr19:58885962:58885982:21:1342
MIMAT0002873	1	0.427065	-	hsa-miR-502-5p	chrX:49665962:49665982:21:1593
MIMAT0003165	1	0.427065	-	hsa-miR-545-3p	chrX:73423685:73423706:22:1604
MIMAT0003235	1	0.427065	-	hsa-miR-570-3p	chr3:196911512:196911533:22:181
MIMAT0003244	1	0.427065	-	hsa-miR-579	chr5:32430254:32430276:23:298
MIMAT0003258	1	0.427065	-	hsa-miR-590-5p	chr7:73243480:73243501:22:414
MIMAT0003270	1	0.427065	-	hsa-miR-602	chr9:139852708:139852730:23:616
MIMAT0003293	1	0.427065	-	hsa-miR-624-5p	chr14:30553662:30553683:22:916
MIMAT0003301	1	0.427065	-	hsa-miR-33b-5p	chr17:17657935:17657954:20:1180
MIMAT0003306	1	0.427065	-	hsa-miR-636	chr17:72244142:72244164:23:1209
MIMAT0003313	1	0.427065	-	hsa-miR-643	chr19:57476923:57476944:22:1324
MIMAT0004510	1	0.427065	-	hsa-miR-96-3p	chr7:129201772:129201793:22:434
MIMAT0004569	1	0.427065	-	hsa-miR-222-5p	chrX:45491422:45491443:22:1581
MIMAT0004615	1	0.427065	-	hsa-miR-195-3p	chr17:6861670:6861691:22:1169
MIMAT0004676	1	0.427065	-	hsa-miR-34b-3p	chr11:110888923:110888944:22:741
MIMAT0004683	1	0.427065	-	hsa-miR-362-3p	chrX:49660354:49660375:22:1589
MIMAT0004761	1	0.427065	-	hsa-miR-483-5p	chr11:2111986:2112007:22:716
MIMAT0004793	1	0.427065	-	hsa-miR-556-3p	chr1:160579015:160579036:22:36
MIMAT0004796	1	0.427065	-	hsa-miR-576-3p	chr4:110629358:110629379:22:242
MIMAT0004807	1	0.427065	-	hsa-miR-624-3p	chr14:30553625:30553645:21:915
MIMAT0004916	1	0.427065	-	hsa-miR-888-5p	chrX:144884039:144884059:21:1653
MIMAT0004921	1	0.427065	-	hsa-miR-889	chr14:100584040:100584060:21:970
MIMAT0004928	1	0.427065	-	hsa-miR-147b	chr15:43512589:43512610:22:1079
MIMAT0004957	1	0.427065	-	hsa-miR-760	chr1:94085025:94085044:20:21
MIMAT0005449	1	0.427065	-	hsa-miR-523-5p	chr19:58893467:58893488:22:1350
MIMAT0005450	1	0.427065	-	hsa-miR-518e-5p	chr19:58924920:58924941:22:1375
MIMAT0005451	1	0.427065	-	hsa-miR-522-5p	chr19:58946293:58946314:22:1389
MIMAT0005452	1	0.427065	-	hsa-miR-519a-5p	chr19:58947478:58947499:22:1391
MIMAT0005454	1	0.427065	-	hsa-miR-519b-5p	chr19:58890292:58890313:22:1346
MIMAT0005458	1	0.427065	-	hsa-miR-1224-5p	chr3:185441888:185441906:19:175
MIMAT0005580	1	0.427065	-	hsa-miR-1227-3p	chr19:2185060:2185079:20:1287
MIMAT0005588	1	0.427065	-	hsa-miR-1233-3p	chr15:32607782:32607801:20:1075
MIMAT0005591	1	0.427065	-	hsa-miR-1236-3p	chr6:32032594:32032615:22:376
MIMAT0005875	1	0.427065	-	hsa-miR-548j	chr22:25281239:25281260:22:1543
MIMAT0005884	1	0.427065	-	hsa-miR-1294	chr5:153706907:153706928:22:323
MIMAT0005889	1	0.427065	-	hsa-miR-548l	chr11:93839358:93839379:22:739
MIMAT0005900	1	0.427065	-	hsa-miR-1248	chr3:187987159:187987185:27:177
MIMAT0005902	1	0.427065	-	hsa-miR-1250	chr17:76721659:76721679:21:1213
MIMAT0005907	1	0.427065	-	hsa-miR-1256	chr1:21187456:21187477:22:9
MIMAT0005916	1	0.427065	-	hsa-miR-548n	chr7:34946940:34946961:22:412
MIMAT0005925	1	0.427065	-	hsa-miR-1272	chr15:62841722:62841747:26:1086
MIMAT0005936	1	0.427065	-	hsa-miR-1278	chr1:191372306:191372327:22:47
MIMAT0005950	1	0.427065	-	hsa-miR-1306-3p	chr22:18453636:18453653:18:1536
MIMAT0007881	1	0.427065	-	hsa-miR-1908	chr11:61339256:61339276:21:724
MIMAT0009197	1	0.427065	-	hsa-miR-205-3p	chr1:207672172:207672192:21:59
MIMAT0009451	1	0.427065	-	hsa-miR-1976	chr1:26753653:26753672:20:10
MIMAT0000089		0	-	hsa-miR-31-5p	chr9:21502156:21502176:21:579
MIMAT0000102		0	-	hsa-miR-105-5p	chrX:151313585:151313607:23:1687
MIMAT0000228		0	-	hsa-miR-198	chr3:121597239:121597260:22:163
MIMAT0000241		0	-	hsa-miR-208a	chr14:22927650:22927671:22:913
MIMAT0000242		0	-	hsa-miR-129-5p	chr11:43559535:43559555:21:719
MIMAT0000251		0	-	hsa-miR-147a	chr9:122047083:122047102:20:604
MIMAT0000265		0	-	hsa-miR-204-5p	chr9:72614766:72614787:22:584
MIMAT0000268		0	-	hsa-miR-211-5p	chr15:29144589:29144610:22:1074
MIMAT0000271		0	-	hsa-miR-214-3p	chr1:170374578:170374599:22:41
MIMAT0000273		0	-	hsa-miR-216a-5p	chr2:56069658:56069679:22:99
MIMAT0000274		0	-	hsa-miR-217	chr2:56063658:56063680:23:98
MIMAT0000277		0	-	#N/A	chrX:122523693:122523713:21:1624
MIMAT0000280		0	-	hsa-miR-223-3p	chrX:65155505:65155526:22:1600
MIMAT0000416		0	-	hsa-miR-1	chr20:60562004:60562025:22:1480
MIMAT0000421		0	-	hsa-miR-122-5p	chr18:54269301:54269322:22:1274
MIMAT0000422		0	-	hsa-miR-124-3p	chr20:61280350:61280369:20:1483
MIMAT0000425		0	-	hsa-miR-130a-3p	chr11:57165302:57165323:22:722
MIMAT0000427		0	-	hsa-miR-133a	chr20:60572623:60572644:22:1481
MIMAT0000429		0	-	hsa-miR-137	chr1:98284234:98284256:23:22
MIMAT0000430		0	-	hsa-miR-138-5p	chr16:55449941:55449963:23:1137
MIMAT0000434		0	-	hsa-miR-142-3p	chr17:53763604:53763626:23:1197
MIMAT0000436		0	-	hsa-miR-144-3p	chr17:24212691:24212710:20:1183
MIMAT0000439		0	-	hsa-miR-153	chr7:157059801:157059822:22:450
MIMAT0000447		0	-	hsa-miR-134	chr14:100590785:100590806:22:975
MIMAT0000448		0	-	hsa-miR-136-5p	chr14:100420807:100420829:23:937
MIMAT0000451		0	-	hsa-miR-150-5p	chr19:54695900:54695921:22:1317
MIMAT0000452		0	-	hsa-miR-154-5p	chr14:100595860:100595881:22:980
MIMAT0000453		0	-	hsa-miR-154-3p	chr14:100595896:100595917:22:981
MIMAT0000462		0	-	hsa-miR-206	chr6:52117159:52117180:22:381
MIMAT0000646		0	-	hsa-miR-155-5p	chr21:25868167:25868189:23:1521
MIMAT0000683		0	-	hsa-miR-302a-5p	chr4:113788828:113788850:23:249
MIMAT0000684		0	-	hsa-miR-302a-3p	chr4:113788790:113788812:23:248
MIMAT0000685		0	-	hsa-miR-34b-5p	chr11:110888886:110888908:23:740
MIMAT0000687		0	-	hsa-miR-299-3p	chr14:100559923:100559944:22:945
MIMAT0000714		0	-	hsa-miR-302b-5p	chr4:113789130:113789151:22:253
MIMAT0000715		0	-	hsa-miR-302b-3p	chr4:113789093:113789115:23:252
MIMAT0000716		0	-	hsa-miR-302c-5p	chr4:113789006:113789027:22:251
MIMAT0000717		0	-	hsa-miR-302c-3p	chr4:113788970:113788992:23:250
MIMAT0000718		0	-	hsa-miR-302d-3p	chr4:113788610:113788632:23:246
MIMAT0000719		0	-	hsa-miR-367-3p	chr4:113788481:113788502:22:244
MIMAT0000720		0	-	hsa-miR-376c-3p	chr14:100575823:100575843:21:957
MIMAT0000721		0	-	hsa-miR-369-3p	chr14:100601732:100601752:21:991
MIMAT0000723		0	-	hsa-miR-371a-3p	chr19:58982783:58982805:23:1401
MIMAT0000724		0	-	hsa-miR-372	chr19:58982998:58983020:23:1402
MIMAT0000725		0	-	hsa-miR-373-5p	chr19:58983777:58983798:22:1403
MIMAT0000726		0	-	hsa-miR-373-3p	chr19:58983815:58983837:23:1404
MIMAT0000729		0	-	hsa-miR-376a-3p	chr14:100576916:100576936:21:963
MIMAT0000730		0	-	hsa-miR-377-3p	chr14:100598185:100598206:22:984
MIMAT0000733		0	-	hsa-miR-379-5p	chr14:100558162:100558182:21:940
MIMAT0000734		0	-	hsa-miR-380-5p	chr14:100561112:100561133:22:946
MIMAT0000735		0	-	hsa-miR-380-3p	chr14:100561147:100561168:22:947
MIMAT0000736		0	-	hsa-miR-381-3p	chr14:100582059:100582080:22:967
MIMAT0000737		0	-	hsa-miR-382-5p	chr14:100590407:100590428:22:974
MIMAT0000738		0	-	hsa-miR-383	chr8:14755362:14755383:22:510
MIMAT0000754		0	-	hsa-miR-337-3p	chr14:100410644:100410665:22:928
MIMAT0000755		0	-	hsa-miR-323a-3p	chr14:100561873:100561893:21:950
MIMAT0000770		0	-	hsa-miR-133b	chr6:52121746:52121767:22:382
MIMAT0000771		0	-	hsa-miR-325	chrX:76142279:76142301:23:1609
MIMAT0000773		0	-	hsa-miR-346	chr10:88014483:88014505:23:672
MIMAT0001075		0	-	hsa-miR-384	chrX:76056103:76056122:20:1608
MIMAT0001541		0	-	hsa-miR-449a	chr5:54502170:54502191:22:302
MIMAT0001621		0	-	hsa-miR-369-5p	chr14:100601697:100601718:22:990
MIMAT0001625		0	-	hsa-miR-431-5p	chr14:100417117:100417137:21:930
MIMAT0001627		0	-	hsa-miR-433	chr14:100418040:100418061:22:932
MIMAT0001629		0	-	hsa-miR-329	chr14:100563242:100563263:22:953
MIMAT0001630		0	-	hsa-miR-323b-5p	chr14:100592324:100592346:23:979
MIMAT0001631		0	-	hsa-miR-451a	chr17:24212546:24212567:22:1182
MIMAT0001636		0	-	hsa-miR-452-3p	chrX:150878761:150878782:22:1680
MIMAT0001638		0	-	hsa-miR-409-5p	chr14:100601405:100601427:23:987
MIMAT0001639		0	-	hsa-miR-409-3p	chr14:100601437:100601458:22:988
MIMAT0002170		0	-	hsa-miR-412	chr14:100601591:100601613:23:989
MIMAT0002171		0	-	hsa-miR-410	chr14:100602052:100602072:21:992
MIMAT0002172		0	-	hsa-miR-376b-3p	chr14:100576588:100576609:22:961
MIMAT0002175		0	-	hsa-miR-485-5p	chr14:100591518:100591539:22:977
MIMAT0002176		0	-	hsa-miR-485-3p	chr14:100591555:100591576:22:978
MIMAT0002178		0	-	hsa-miR-487a	chr14:100588585:100588606:22:973
MIMAT0002804		0	-	hsa-miR-488-5p	chr1:175265170:175265190:21:46
MIMAT0002806		0	-	hsa-miR-490-3p	chr7:136238530:136238551:22:445
MIMAT0002808		0	-	hsa-miR-511	chr10:18174058:18174078:21:661
MIMAT0002810		0	-	hsa-miR-202-5p	chr10:134911066:134911087:22:685
MIMAT0002811		0	-	hsa-miR-202-3p	chr10:134911032:134911051:20:684
MIMAT0002812		0	-	hsa-miR-492	chr12:93752335:93752357:23:818
MIMAT0002813		0	-	hsa-miR-493-5p	chr14:100405166:100405187:22:925
MIMAT0002814		0	-	hsa-miR-432-5p	chr14:100420587:100420609:23:935
MIMAT0002815		0	-	hsa-miR-432-3p	chr14:100420635:100420655:21:936
MIMAT0002816		0	-	hsa-miR-494	chr14:100565772:100565793:22:954
MIMAT0002817		0	-	hsa-miR-495-3p	chr14:100569895:100569916:22:956
MIMAT0002818		0	-	hsa-miR-496	chr14:100596719:100596740:22:982
MIMAT0002822		0	-	hsa-miR-512-5p	chr19:58864243:58864265:23:1327
MIMAT0002823		0	-	hsa-miR-512-3p	chr19:58864280:58864301:22:1328
MIMAT0002824		0	-	hsa-miR-498	chr19:58869297:58869319:23:1330
MIMAT0002825		0	-	hsa-miR-520e	chr19:58870831:58870851:21:1331
MIMAT0002826		0	-	hsa-miR-515-5p	chr19:58880089:58880112:24:1337
MIMAT0002827		0	-	hsa-miR-515-3p	chr19:58880126:58880147:22:1338
MIMAT0002828		0	-	hsa-miR-519e-5p	chr19:58875020:58875041:22:1334
MIMAT0002829		0	-	hsa-miR-519e-3p	chr19:58875058:58875079:22:1335
MIMAT0002830		0	-	hsa-miR-520f	chr19:58877280:58877301:22:1336
MIMAT0002832		0	-	hsa-miR-519c-3p	chr19:58881589:58881610:22:1340
MIMAT0002834		0	-	hsa-miR-520a-3p	chr19:58886000:58886021:22:1343
MIMAT0002835		0	-	hsa-miR-526b-5p	chr19:58889473:58889495:23:1344
MIMAT0002836		0	-	hsa-miR-526b-3p	chr19:58889510:58889531:22:1345
MIMAT0002837		0	-	hsa-miR-519b-3p	chr19:58890330:58890351:22:1347
MIMAT0002838		0	-	hsa-miR-525-5p	chr19:58892614:58892634:21:1348
MIMAT0002839		0	-	hsa-miR-525-3p	chr19:58892651:58892672:22:1349
MIMAT0002840		0	-	hsa-miR-523-3p	chr19:58893504:58893526:23:1351
MIMAT0002841		0	-	hsa-miR-518f-5p	chr19:58895097:58895118:22:1352
MIMAT0002842		0	-	hsa-miR-518f-3p	chr19:58895134:58895154:21:1353
MIMAT0002843		0	-	hsa-miR-520b	chr19:58896334:58896354:21:1354
MIMAT0002844		0	-	hsa-miR-518b	chr19:58897854:58897875:22:1355
MIMAT0002845		0	-	hsa-miR-526a	chr19:58921995:58922016:22:1374
MIMAT0002846		0	-	hsa-miR-520c-3p	chr19:58902573:58902594:22:1358
MIMAT0002847		0	-	hsa-miR-518c-5p	chr19:58903825:58903847:23:1359
MIMAT0002848		0	-	hsa-miR-518c-3p	chr19:58903863:58903885:23:1360
MIMAT0002849		0	-	hsa-miR-524-5p	chr19:58906084:58906105:22:1361
MIMAT0002850		0	-	hsa-miR-524-3p	chr19:58906121:58906141:21:1362
MIMAT0002851		0	-	hsa-miR-517-5p	chr19:58936399:58936420:22:1385
MIMAT0002852		0	-	hsa-miR-517a-3p	chr19:58907388:58907409:22:1364
MIMAT0002853		0	-	hsa-miR-519d	chr19:58908467:58908488:22:1365
MIMAT0002854		0	-	hsa-miR-521	chr19:58943756:58943777:22:1388
MIMAT0002855		0	-	hsa-miR-520d-5p	chr19:58915178:58915197:20:1367
MIMAT0002856		0	-	hsa-miR-520d-3p	chr19:58915216:58915237:22:1368
MIMAT0002857		0	-	hsa-miR-517b-3p	chr19:58916186:58916207:22:1370
MIMAT0002858		0	-	hsa-miR-520g	chr19:58917287:58917310:24:1371
MIMAT0002860		0	-	hsa-miR-516b-3p	chr19:58931972:58931989:18:1382
MIMAT0002861		0	-	hsa-miR-518e-3p	chr19:58924958:58924978:21:1376
MIMAT0002862		0	-	hsa-miR-527	chr19:58949098:58949117:20:1393
MIMAT0002863		0	-	hsa-miR-518a-3p	chr19:58934452:58934473:22:1384
MIMAT0002864		0	-	hsa-miR-518d-3p	chr19:58929996:58930016:21:1380
MIMAT0002866		0	-	hsa-miR-517c-3p	chr19:58936436:58936457:22:1386
MIMAT0002867		0	-	hsa-miR-520h	chr19:58937633:58937654:22:1387
MIMAT0002869		0	-	hsa-miR-519a-3p	chr19:58957464:58957485:22:1399
MIMAT0002877		0	-	hsa-miR-513a-5p	chrX:146115109:146115126:18:1663
MIMAT0002878		0	-	hsa-miR-506-3p	chrX:146119962:146119982:21:1664
MIMAT0002879		0	-	hsa-miR-507	chrX:146120211:146120231:21:1665
MIMAT0002880		0	-	hsa-miR-508-3p	chrX:146126154:146126176:23:1666
MIMAT0002881		0	-	hsa-miR-509-3p	chrX:146149759:146149780:22:1672
MIMAT0002882		0	-	hsa-miR-510	chrX:146161587:146161608:22:1674
MIMAT0002883		0	-	hsa-miR-514a-3p	chrX:146173864:146173884:21:1677
MIMAT0002890		0	-	hsa-miR-299-5p	chr14:100559891:100559912:22:944
MIMAT0003161		0	-	hsa-miR-493-3p	chr14:100405207:100405228:22:926
MIMAT0003163		0	-	hsa-miR-539-5p	chr14:100583420:100583441:22:969
MIMAT0003164		0	-	hsa-miR-544a	chr14:100584803:100584824:22:971
MIMAT0003180		0	-	hsa-miR-487b	chr14:100582596:100582617:22:968
MIMAT0003214		0	-	hsa-miR-551a	chr1:3467133:3467153:21:5
MIMAT0003215		0	-	hsa-miR-552	chr1:34907801:34907821:21:11
MIMAT0003216		0	-	hsa-miR-553	chr1:100519401:100519421:21:23
MIMAT0003217		0	-	hsa-miR-554	chr1:149784912:149784932:21:27
MIMAT0003219		0	-	hsa-miR-555	chr1:153582779:153582799:21:31
MIMAT0003221		0	-	hsa-miR-557	chr1:166611447:166611469:23:39
MIMAT0003222		0	-	hsa-miR-558	chr2:32610785:32610803:19:96
MIMAT0003223		0	-	hsa-miR-559	chr2:47458334:47458354:21:97
MIMAT0003226		0	-	hsa-miR-562	chr2:232745668:232745687:20:119
MIMAT0003227		0	-	hsa-miR-563	chr3:15890334:15890352:19:141
MIMAT0003228		0	-	hsa-miR-564	chr3:44878400:44878418:19:147
MIMAT0003230		0	-	hsa-miR-566	chr3:50185779:50185797:19:154
MIMAT0003231		0	-	hsa-miR-567	chr3:113314354:113314376:23:161
MIMAT0003232		0	-	hsa-miR-568	chr3:115518071:115518090:20:162
MIMAT0003233		0	-	hsa-miR-551b-3p	chr3:169752397:169752417:21:173
MIMAT0003234		0	-	hsa-miR-569	chr3:172307161:172307181:21:174
MIMAT0003236		0	-	hsa-miR-571	chr4:334007:334027:21:227
MIMAT0003237		0	-	hsa-miR-572	chr4:10979610:10979629:20:231
MIMAT0003238		0	-	hsa-miR-573	chr4:24130972:24130995:24:234
MIMAT0003240		0	-	hsa-miR-575	chr4:83893528:83893546:19:239
MIMAT0003242		0	-	hsa-miR-577	chr4:115797380:115797400:21:255
MIMAT0003243		0	-	hsa-miR-578	chr4:166526905:166526925:21:259
MIMAT0003246		0	-	hsa-miR-581	chr5:53283150:53283170:21:301
MIMAT0003247		0	-	hsa-miR-582-5p	chr5:59035248:59035270:23:306
MIMAT0003248		0	-	hsa-miR-583	chr5:95440614:95440634:21:309
MIMAT0003250		0	-	hsa-miR-585	chr5:168623197:168623215:19:330
MIMAT0003251		0	-	hsa-miR-548a-3p	chr8:105565787:105565808:22:522
MIMAT0003252		0	-	hsa-miR-586	chr6:45273448:45273469:22:380
MIMAT0003253		0	-	hsa-miR-587	chr6:107338709:107338729:21:388
MIMAT0003254		0	-	hsa-miR-548b-3p	chr6:119431925:119431946:22:389
MIMAT0003255		0	-	hsa-miR-588	chr6:126847486:126847506:21:391
MIMAT0003259		0	-	hsa-miR-591	chr7:95686969:95686988:20:419
MIMAT0003260		0	-	hsa-miR-592	chr7:126485437:126485458:22:427
MIMAT0003261		0	-	hsa-miR-593-5p	chr7:127509165:127509189:25:428
MIMAT0003263		0	-	hsa-miR-595	chr7:158018185:158018205:21:451
MIMAT0003264		0	-	hsa-miR-596	chr8:1752820:1752840:21:503
MIMAT0003265		0	-	hsa-miR-597	chr8:9636608:9636629:22:505
MIMAT0003267		0	-	hsa-miR-599	chr8:100618054:100618073:20:518
MIMAT0003269		0	-	hsa-miR-601	chr9:125204666:125204687:22:606
MIMAT0003271		0	-	hsa-miR-603	chr10:24604681:24604702:22:664
MIMAT0003272		0	-	hsa-miR-604	chr10:29873953:29873971:19:665
MIMAT0003273		0	-	hsa-miR-605	chr10:52729355:52729377:23:667
MIMAT0003274		0	-	hsa-miR-606	chr10:76982283:76982303:21:671
MIMAT0003276		0	-	hsa-miR-608	chr10:102724748:102724772:25:676
MIMAT0003277		0	-	hsa-miR-609	chr10:105968596:105968615:20:681
MIMAT0003278		0	-	hsa-miR-610	chr11:28034954:28034974:21:718
MIMAT0003279		0	-	hsa-miR-611	chr11:61316547:61316569:23:723
MIMAT0003280		0	-	hsa-miR-612	chr11:64968521:64968545:25:730
MIMAT0003281		0	-	hsa-miR-613	chr12:12808911:12808930:20:793
MIMAT0003282		0	-	hsa-miR-614	chr12:12960084:12960106:23:794
MIMAT0003284		0	-	hsa-miR-616-5p	chr12:56199272:56199293:22:807
MIMAT0003285		0	-	hsa-miR-548c-3p	chr12:63302617:63302638:22:813
MIMAT0003286		0	-	hsa-miR-617	chr12:79750502:79750523:22:816
MIMAT0003288		0	-	hsa-miR-619	chr12:107754827:107754850:24:824
MIMAT0003289		0	-	hsa-miR-620	chr12:115070762:115070781:20:826
MIMAT0003290		0	-	hsa-miR-621	chr13:40282963:40282983:21:869
MIMAT0003291		0	-	hsa-miR-622	chr13:89681498:89681518:21:875
MIMAT0003292		0	-	hsa-miR-623	chr13:98806402:98806424:23:888
MIMAT0003295		0	-	hsa-miR-626	chr15:39771136:39771154:19:1076
MIMAT0003299		0	-	hsa-miR-630	chr15:70666673:70666694:22:1089
MIMAT0003300		0	-	hsa-miR-631	chr15:73433043:73433063:21:1090
MIMAT0003302		0	-	hsa-miR-632	chr17:27701302:27701320:19:1191
MIMAT0003303		0	-	hsa-miR-633	chr17:58375369:58375391:23:1204
MIMAT0003304		0	-	hsa-miR-634	chr17:62213713:62213734:22:1205
MIMAT0003305		0	-	hsa-miR-635	chr17:63932246:63932268:23:1208
MIMAT0003307		0	-	hsa-miR-637	chr19:3912426:3912449:24:1288
MIMAT0003308		0	-	hsa-miR-638	chr19:10690096:10690120:25:1293
MIMAT0003309		0	-	hsa-miR-639	chr19:14501416:14501438:23:1305
MIMAT0003310		0	-	hsa-miR-640	chr19:19406933:19406953:21:1307
MIMAT0003312		0	-	hsa-miR-642a-5p	chr19:50870042:50870063:22:1312
MIMAT0003314		0	-	hsa-miR-644a	chr20:32517852:32517870:19:1468
MIMAT0003315		0	-	hsa-miR-645	chr20:48635791:48635809:19:1473
MIMAT0003316		0	-	hsa-miR-646	chr20:58316988:58317006:19:1478
MIMAT0003317		0	-	hsa-miR-647	chr20:62044487:62044507:21:1489
MIMAT0003318		0	-	hsa-miR-648	chr22:16843693:16843711:19:1533
MIMAT0003319		0	-	hsa-miR-649	chr22:19718479:19718500:22:1538
MIMAT0003320		0	-	hsa-miR-650	chr22:21495286:21495306:21:1542
MIMAT0003324		0	-	hsa-miR-661	chr8:145091361:145091384:24:541
MIMAT0003325		0	-	hsa-miR-662	chr16:760245:760265:21:1127
MIMAT0003326		0	-	hsa-miR-663a	chr20:26136878:26136899:22:1466
MIMAT0003327		0	-	hsa-miR-449b-5p	chr5:54502290:54502311:22:304
MIMAT0003329		0	-	hsa-miR-411-5p	chr14:100559431:100559451:21:942
MIMAT0003330		0	-	hsa-miR-654-5p	chr14:100576325:100576346:22:959
MIMAT0003331		0	-	hsa-miR-655	chr14:100585701:100585722:22:972
MIMAT0003332		0	-	hsa-miR-656	chr14:100602857:100602877:21:993
MIMAT0003333		0	-	hsa-miR-549a	chr15:78921388:78921408:21:1092
MIMAT0003335		0	-	hsa-miR-657	chr17:76713685:76713707:23:1210
MIMAT0003336		0	-	hsa-miR-658	chr22:36570239:36570263:25:1544
MIMAT0003337		0	-	hsa-miR-659-3p	chr22:36573645:36573666:22:1545
MIMAT0003340		0	-	hsa-miR-542-5p	chrX:133503095:133503117:23:1642
MIMAT0003385		0	-	hsa-miR-363-5p	chrX:133131120:133131141:22:1626
MIMAT0003386		0	-	hsa-miR-376a-5p	chr14:100576879:100576900:22:962
MIMAT0003879		0	-	hsa-miR-758-3p	chr14:100562162:100562183:22:951
MIMAT0003881		0	-	hsa-miR-668	chr14:100591391:100591413:23:976
MIMAT0003883		0	-	hsa-miR-767-3p	chrX:151312574:151312596:23:1684
MIMAT0003887		0	-	hsa-miR-769-3p	chr19:51214099:51214121:23:1314
MIMAT0003888		0	-	hsa-miR-766-3p	chrX:118664753:118664774:22:1623
MIMAT0003945		0	-	hsa-miR-765	chr1:155172571:155172591:21:34
MIMAT0003948		0	-	hsa-miR-770-5p	chr14:100388500:100388522:23:924
MIMAT0004185		0	-	hsa-miR-802	chr21:36014901:36014923:23:1523
MIMAT0004284		0	-	hsa-miR-675-5p	chr11:1974605:1974627:23:714
MIMAT0004450		0	-	hsa-miR-297	chr4:112001228:112001248:21:243
MIMAT0004483		0	-	#N/A	chr21:16834052:16834073:22:1518
MIMAT0004488		0	-	hsa-miR-15a-3p	chr13:49521266:49521287:22:872
MIMAT0004490		0	-	hsa-miR-19a-5p	chr13:90801160:90801181:22:880
MIMAT0004491		0	-	hsa-miR-19b-1-5p	chr13:90801463:90801485:23:884
MIMAT0004492		0	-	hsa-miR-19b-2-5p	chrX:133131422:133131443:22:1630
MIMAT0004493		0	-	hsa-miR-20a-3p	chr13:90801364:90801385:22:883
MIMAT0004499		0	-	hsa-miR-26a-1-3p	chr3:37985948:37985969:22:144
MIMAT0004503		0	-	hsa-miR-29a-5p	chr7:130212084:130212105:22:441
MIMAT0004504		0	-	hsa-miR-31-3p	chr9:21502119:21502140:22:578
MIMAT0004505		0	-	hsa-miR-32-3p	chr9:110848331:110848352:22:600
MIMAT0004508		0	-	hsa-miR-92a-2-5p	chrX:133131278:133131299:22:1628
MIMAT0004512		0	-	hsa-miR-100-3p	chr11:121528157:121528178:22:748
MIMAT0004513		0	-	hsa-miR-101-5p	chr1:65296747:65296768:22:17
MIMAT0004515		0	-	hsa-miR-29b-2-5p	chr1:206042459:206042480:22:57
MIMAT0004516		0	-	hsa-miR-105-3p	chrX:151313548:151313569:22:1686
MIMAT0004517		0	-	hsa-miR-106a-3p	chrX:133131903:133131924:22:1635
MIMAT0004543		0	-	hsa-miR-192-3p	chr11:64415206:64415227:22:726
MIMAT0004548		0	-	hsa-miR-129-1-3p	chr7:127635210:127635231:22:431
MIMAT0004550		0	-	hsa-miR-30c-2-3p	chr6:72143387:72143408:22:383
MIMAT0004552		0	-	hsa-miR-139-3p	chr11:72003757:72003778:22:732
MIMAT0004554		0	-	hsa-miR-7-2-3p	chr15:86956132:86956153:22:1096
MIMAT0004555		0	-	hsa-miR-10a-3p	chr17:44012224:44012245:22:1194
MIMAT0004556		0	-	hsa-miR-10b-3p	chr2:176723343:176723364:22:107
MIMAT0004561		0	-	hsa-miR-187-5p	chr18:31738831:31738852:22:1271
MIMAT0004562		0	-	hsa-miR-196a-3p	chr12:52671851:52671872:22:799
MIMAT0004564		0	-	hsa-miR-214-5p	chr1:170374619:170374640:22:42
MIMAT0004565		0	-	hsa-miR-218-1-3p	chr4:20139064:20139085:22:233
MIMAT0004566		0	-	hsa-miR-218-2-3p	chr5:168127750:168127771:22:328
MIMAT0004570		0	-	hsa-miR-223-5p	chrX:65155463:65155484:22:1599
MIMAT0004584		0	-	hsa-let-7g-3p	chr3:52277335:52277355:21:155
MIMAT0004590		0	-	hsa-miR-122-3p	chr18:54269337:54269358:22:1275
MIMAT0004591		0	-	hsa-miR-124-5p	chr20:61280312:61280333:22:1482
MIMAT0004592		0	-	hsa-miR-125b-1-3p	chr11:121475686:121475707:22:744
MIMAT0004593		0	-	hsa-miR-130a-5p	chr11:57165268:57165289:22:721
MIMAT0004595		0	-	hsa-miR-135a-3p	chr3:52303287:52303308:22:157
MIMAT0004596		0	-	hsa-miR-138-2-3p	chr16:55449988:55450009:22:1138
MIMAT0004599		0	-	hsa-miR-143-5p	chr5:148788701:148788722:22:317
MIMAT0004600		0	-	hsa-miR-144-5p	chr17:24212726:24212747:22:1184
MIMAT0004601		0	-	hsa-miR-145-3p	chr5:148790456:148790477:22:320
MIMAT0004604		0	-	hsa-miR-127-5p	chr14:100419092:100419113:22:933
MIMAT0004605		0	-	hsa-miR-129-2-3p	chr11:43559577:43559598:22:720
MIMAT0004606		0	-	hsa-miR-136-3p	chr14:100420841:100420862:22:938
MIMAT0004607		0	-	hsa-miR-138-1-3p	chr3:44130771:44130792:22:146
MIMAT0004608		0	-	hsa-miR-146a-3p	chr5:159844994:159845015:22:326
MIMAT0004609		0	-	hsa-miR-149-3p	chr2:241044147:241044167:21:121
MIMAT0004610		0	-	hsa-miR-150-3p	chr19:54695865:54695886:22:1316
MIMAT0004612		0	-	hsa-miR-186-3p	chr1:71305912:71305933:22:19
MIMAT0004658		0	-	hsa-miR-155-3p	chr21:25868206:25868227:22:1522
MIMAT0004671		0	-	hsa-miR-194-3p	chr11:64415415:64415436:22:728
MIMAT0004677		0	-	hsa-miR-34c-3p	chr11:110889420:110889441:22:743
MIMAT0004685		0	-	hsa-miR-302d-5p	chr4:113788649:113788670:22:247
MIMAT0004686		0	-	hsa-miR-367-5p	chr4:113788519:113788540:22:245
MIMAT0004687		0	-	hsa-miR-371a-5p	chr19:58982747:58982766:20:1400
MIMAT0004689		0	-	hsa-miR-377-5p	chr14:100598147:100598168:22:983
MIMAT0004690		0	-	hsa-miR-379-3p	chr14:100558200:100558221:22:941
MIMAT0004695		0	-	hsa-miR-337-5p	chr14:100410606:100410626:21:927
MIMAT0004696		0	-	hsa-miR-323a-5p	chr14:100561838:100561859:22:949
MIMAT0004751		0	-	hsa-miR-18b-3p	chrX:133131737:133131758:22:1633
MIMAT0004752		0	-	hsa-miR-20b-3p	chrX:133131508:133131529:22:1631
MIMAT0004757		0	-	hsa-miR-431-3p	chr14:100417160:100417181:22:931
MIMAT0004763		0	-	hsa-miR-488-3p	chr1:175265132:175265152:21:45
MIMAT0004764		0	-	hsa-miR-490-5p	chr7:136238493:136238512:20:444
MIMAT0004765		0	-	hsa-miR-491-3p	chr9:20706154:20706175:22:577
MIMAT0004768		0	-	hsa-miR-497-3p	chr17:6861980:6862001:22:1171
MIMAT0004772		0	-	hsa-miR-499a-3p	chr20:33041910:33041931:22:1470
MIMAT0004777		0	-	hsa-miR-513a-3p	chrX:146115069:146115091:23:1662
MIMAT0004778		0	-	hsa-miR-508-5p	chrX:146126189:146126211:23:1667
MIMAT0004779		0	-	hsa-miR-509-5p	chrX:146149795:146149815:21:1673
MIMAT0004785		0	-	hsa-miR-545-5p	chrX:73423723:73423744:22:1605
MIMAT0004792		0	-	hsa-miR-92b-5p	chr1:153431612:153431633:22:29
MIMAT0004794		0	-	hsa-miR-551b-5p	chr3:169752358:169752379:22:172
MIMAT0004798		0	-	hsa-miR-548b-5p	chr6:119431961:119431982:22:390
MIMAT0004802		0	-	hsa-miR-593-3p	chr7:127509228:127509246:19:429
MIMAT0004803		0	-	hsa-miR-548a-5p	chr8:105565823:105565844:22:523
MIMAT0004804		0	-	hsa-miR-615-5p	chr12:52714019:52714040:22:800
MIMAT0004805		0	-	hsa-miR-616-3p	chr12:56199232:56199253:22:806
MIMAT0004806		0	-	hsa-miR-548c-5p	chr12:63302581:63302602:22:812
MIMAT0004812		0	-	hsa-miR-548d-5p	chr17:62898117:62898138:22:1207
MIMAT0004813		0	-	hsa-miR-411-3p	chr14:100559466:100559487:22:943
MIMAT0004814		0	-	hsa-miR-654-3p	chr14:100576360:100576381:22:960
MIMAT0004901		0	-	hsa-miR-298	chr20:56826729:56826752:24:1477
MIMAT0004902		0	-	hsa-miR-891a	chrX:144917050:144917071:22:1657
MIMAT0004903		0	-	hsa-miR-300	chr14:100577505:100577526:22:964
MIMAT0004905		0	-	#N/A	chr5:135444163:135444185:23:314
MIMAT0004906		0	-	#N/A	chr5:135444086:135444106:21:313
MIMAT0004907		0	-	hsa-miR-892a	chrX:144885888:144885908:21:1654
MIMAT0004908		0	-	#N/A	chr19:6446970:6446990:21:1290
MIMAT0004910		0	-	hsa-miR-450b-3p	chrX:133501889:133501910:22:1637
MIMAT0004912		0	-	hsa-miR-890	chrX:144883530:144883550:21:1651
MIMAT0004913		0	-	hsa-miR-891b	chrX:144890309:144890330:22:1656
MIMAT0004915		0	-	#N/A	chr19:53755391:53755412:22:1315
MIMAT0004917		0	-	hsa-miR-888-3p	chrX:144884003:144884024:22:1652
MIMAT0004918		0	-	hsa-miR-892b	chrX:144886417:144886438:22:1655
MIMAT0004919		0	-	hsa-miR-541-5p	chr14:100600595:100600619:25:985
MIMAT0004920		0	-	hsa-miR-541-3p	chr14:100600639:100600660:22:986
MIMAT0004922		0	-	hsa-miR-875-5p	chr8:100618233:100618254:22:520
MIMAT0004923		0	-	hsa-miR-875-3p	chr8:100618200:100618220:21:519
MIMAT0004924		0	-	hsa-miR-876-5p	chr9:28853672:28853693:22:581
MIMAT0004925		0	-	hsa-miR-876-3p	chr9:28853633:28853654:22:580
MIMAT0004947		0	-	hsa-miR-885-5p	chr3:10411214:10411235:22:140
MIMAT0004948		0	-	hsa-miR-885-3p	chr3:10411182:10411203:22:139
MIMAT0004951		0	-	hsa-miR-887	chr5:15988339:15988360:22:297
MIMAT0004952		0	-	hsa-miR-665	chr14:100411166:100411185:20:929
MIMAT0004953		0	-	hsa-miR-873-5p	chr9:28878922:28878942:21:582
MIMAT0004954		0	-	hsa-miR-543	chr14:100568124:100568145:22:955
MIMAT0004956		0	-	hsa-miR-374b-3p	chrX:73355116:73355137:22:1602
MIMAT0004959		0	-	hsa-miR-216b	chr2:56081402:56081423:22:100
MIMAT0004960		0	-	hsa-miR-208b	chr14:22957045:22957066:22:914
MIMAT0004970		0	-	hsa-miR-920	chr12:24256673:24256692:20:795
MIMAT0004971		0	-	hsa-miR-921	chr1:164390633:164390657:25:37
MIMAT0004972		0	-	hsa-miR-922	chr3:198885765:198885787:23:182
MIMAT0004974		0	-	hsa-miR-924	chr18:35456114:35456133:20:1272
MIMAT0004975		0	-	hsa-miR-509-3-5p	chrX:146148905:146148926:22:1671
MIMAT0004976		0	-	hsa-miR-933	chr2:175740615:175740636:22:105
MIMAT0004977		0	-	hsa-miR-934	chrX:135460718:135460739:22:1646
MIMAT0004979		0	-	hsa-miR-936	chr10:105797898:105797919:22:680
MIMAT0004981		0	-	hsa-miR-938	chr10:29931245:29931266:22:666
MIMAT0005455		0	-	hsa-miR-520c-5p	chr19:58902535:58902556:22:1357
MIMAT0005456		0	-	hsa-miR-518d-5p	chr19:58929959:58929980:22:1379
MIMAT0005457		0	-	hsa-miR-518a-5p	chr19:58934415:58934434:20:1383
MIMAT0005459		0	-	hsa-miR-1224-3p	chr3:185441952:185441972:21:176
MIMAT0005572		0	-	hsa-miR-1225-5p	chr16:2080264:2080285:22:1129
MIMAT0005573		0	-	hsa-miR-1225-3p	chr16:2080196:2080217:22:1128
MIMAT0005582		0	-	hsa-miR-1228-5p	chr12:55874555:55874575:21:804
MIMAT0005583		0	-	hsa-miR-1228-3p	chr12:55874606:55874625:20:805
MIMAT0005586		0	-	hsa-miR-1231	chr1:200044367:200044386:20:51
MIMAT0005589		0	-	hsa-miR-1234-3p	chr8:145596285:145596306:22:543
MIMAT0005592		0	-	hsa-miR-1237-3p	chr11:63892732:63892752:21:725
MIMAT0005593		0	-	hsa-miR-1238-3p	chr19:10523860:10523879:20:1292
MIMAT0005788		0	-	hsa-miR-513b	chrX:146088302:146088323:22:1659
MIMAT0005789		0	-	hsa-miR-513c-5p	chrX:146078962:146078983:22:1658
MIMAT0005791		0	-	hsa-miR-1264	chrX:113793428:113793450:23:1617
MIMAT0005798		0	-	hsa-miR-1185-5p	chr14:100580303:100580323:21:966
MIMAT0005800		0	-	hsa-miR-1298	chrX:113855924:113855945:22:1618
MIMAT0005823		0	-	hsa-miR-1178-3p	chr12:118635836:118635856:21:827
MIMAT0005824		0	-	hsa-miR-1179	chr15:86952357:86952377:21:1094
MIMAT0005826		0	-	hsa-miR-1181	chr19:10375180:10375200:21:1291
MIMAT0005827		0	-	hsa-miR-1182	chr1:229222209:229222231:23:65
MIMAT0005828		0	-	hsa-miR-1183	chr7:21477249:21477275:27:403
MIMAT0005829		0	-	hsa-miR-1184	chrX:154340433:154340455:23:1688
MIMAT0005863		0	-	hsa-miR-1200	chr7:36925532:36925553:22:413
MIMAT0005865		0	-	hsa-miR-1202	chr6:156309636:156309656:21:393
MIMAT0005866		0	-	hsa-miR-1203	chr17:43588846:43588866:21:1193
MIMAT0005868		0	-	hsa-miR-1204	chr8:128877394:128877414:21:527
MIMAT0005869		0	-	hsa-miR-1205	chr8:129042069:129042088:20:528
MIMAT0005870		0	-	hsa-miR-1206	chr8:129090330:129090350:21:529
MIMAT0005871		0	-	hsa-miR-1207-5p	chr8:129130588:129130608:21:530
MIMAT0005872		0	-	hsa-miR-1207-3p	chr8:129130632:129130649:18:531
MIMAT0005873		0	-	hsa-miR-1208	chr8:129231556:129231575:20:532
MIMAT0005877		0	-	hsa-miR-1286	chr22:18616667:18616687:21:1537
MIMAT0005880		0	-	hsa-miR-1290	chr1:19096158:19096176:19:8
MIMAT0005885		0	-	hsa-miR-1295a	chr1:169337502:169337522:21:40
MIMAT0005886		0	-	hsa-miR-1297	chr13:53784116:53784132:17:874
MIMAT0005888		0	-	#N/A	chr15:51017866:51017883:18:1081
MIMAT0005890		0	-	hsa-miR-1302	chr20:48664632:48664652:21:1474
MIMAT0005893		0	-	hsa-miR-1305	chr4:183327491:183327512:22:261
MIMAT0005894		0	-	hsa-miR-1243	chr4:114247473:114247494:22:254
MIMAT0005895		0	-	hsa-miR-548f	chrX:32569527:32569545:19:1577
MIMAT0005896		0	-	hsa-miR-1244	chr12:12156208:12156233:26:792
MIMAT0005897		0	-	hsa-miR-1245a	chr2:189551108:189551128:21:111
MIMAT0005904		0	-	hsa-miR-1253	chr17:2598182:2598202:21:1168
MIMAT0005908		0	-	hsa-miR-1257	chr20:59962071:59962091:21:1479
MIMAT0005909		0	-	hsa-miR-1258	chr2:180433816:180433836:21:109
MIMAT0005912		0	-	hsa-miR-548g-3p	chr4:148485244:148485265:22:258
MIMAT0005914		0	-	hsa-miR-1262	chr1:68421846:68421867:22:18
MIMAT0005915		0	-	hsa-miR-1263	chr3:165372004:165372025:22:170
MIMAT0005917		0	-	hsa-miR-548m	chrX:94204846:94204866:21:1614
MIMAT0005918		0	-	hsa-miR-1265	chr10:14518595:14518616:22:659
MIMAT0005921		0	-	hsa-miR-1267	chr13:106981565:106981585:21:889
MIMAT0005922		0	-	hsa-miR-1268a	chr15:20014622:20014639:18:1073
MIMAT0005923		0	-	hsa-miR-1269a	chr4:66825204:66825225:22:238
MIMAT0005924		0	-	hsa-miR-1270	chr19:20371127:20371149:23:1308
MIMAT0005926		0	-	hsa-miR-1273a	chr8:101105388:101105412:25:521
MIMAT0005931		0	-	hsa-miR-302e	chr11:7212579:7212595:17:717
MIMAT0005932		0	-	hsa-miR-302f	chr18:26132901:26132917:17:1269
MIMAT0005933		0	-	hsa-miR-1277-3p	chrX:117404432:117404453:22:1622
MIMAT0005934		0	-	hsa-miR-548p	chr5:100180100:100180121:22:310
MIMAT0005935		0	-	hsa-miR-548i	chrX:83367460:83367481:22:1610
MIMAT0005937		0	-	hsa-miR-1279	chr12:67953234:67953250:17:814
MIMAT0005939		0	-	hsa-miR-1281	chr22:39818496:39818512:17:1546
MIMAT0005940		0	-	hsa-miR-1282	chr15:41873221:41873240:20:1078
MIMAT0005942		0	-	hsa-miR-1288	chr17:16126098:16126118:21:1178
MIMAT0005945		0	-	hsa-miR-1255b-5p	chr4:36104421:36104442:22:235
MIMAT0005952		0	-	hsa-miR-1321	chrX:84977494:84977511:18:1611
MIMAT0005953		0	-	hsa-miR-1322	chr8:10720294:10720312:19:508
MIMAT0005955		0	-	hsa-miR-1197	chr14:100561711:100561731:21:948
MIMAT0005956		0	-	hsa-miR-1324	chr3:75762665:75762688:24:160
MIMAT0006765		0	-	hsa-miR-1825	chr20:30289295:30289312:18:1467
MIMAT0006767		0	-	hsa-miR-1827	chr12:99107842:99107859:18:823
MIMAT0006778		0	-	hsa-miR-516a-3p	chr19:58956260:58956277:18:1398
MIMAT0006790		0	-	hsa-miR-675-3p	chr11:1974573:1974592:20:713
MIMAT0007347		0	-	hsa-miR-1469	chr15:94677495:94677516:22:1099
MIMAT0007348		0	-	hsa-miR-1470	chr19:15421360:15421380:21:1306
MIMAT0007349		0	-	hsa-miR-1471	chr2:232465230:232465251:22:118
MIMAT0007399		0	-	hsa-miR-1537	chr1:234082922:234082943:22:66
MIMAT0007400		0	-	hsa-miR-1538	chr16:68157211:68157233:23:1140
MIMAT0007401		0	-	hsa-miR-1539	chr18:45267771:45267791:21:1273
MIMAT0007882		0	-	hsa-miR-1909-5p	chr19:1767201:1767221:21:1286
MIMAT0007883		0	-	hsa-miR-1909-3p	chr19:1767167:1767188:22:1285
MIMAT0007886		0	-	hsa-miR-1911-3p	chrX:113904049:113904068:20:1620
MIMAT0007887		0	-	hsa-miR-1912	chrX:113792321:113792342:22:1616
MIMAT0007888		0	-	hsa-miR-1913	chr6:166842841:166842862:22:394
MIMAT0007890		0	-	hsa-miR-1914-3p	chr20:62043270:62043291:22:1487
MIMAT0007891		0	-	hsa-miR-1915-5p	chr10:21825543:21825564:22:663
MIMAT0007892		0	-	hsa-miR-1915-3p	chr10:21825510:21825529:20:662
MIMAT0009198		0	-	hsa-miR-224-3p	chrX:150877711:150877733:23:1678
MIMAT0009201		0	-	hsa-miR-196b-3p	chr7:27175636:27175657:22:406
MIMAT0009203		0	-	hsa-miR-449b-3p	chr5:54502251:54502272:22:303
MIMAT0009206		0	-	hsa-miR-2113	chr6:98579184:98579204:21:387
MIMAT0009447		0	-	hsa-miR-1972	chr16:68621798:68621819:22:1143
MIMAT0009448		0	-	hsa-miR-1973	chr4:117440356:117440374:19:256
MIMAT0009977		0	-	hsa-miR-2052	chr8:75780485:75780504:20:517
MIMAT0009978		0	-	hsa-miR-2053	chr8:113724959:113724981:23:524
MIMAT0009979		0	-	hsa-miR-2054	chr4:126647865:126647887:23:257
MIMAT0010195		0	-	hsa-let-7a-2-3p	chr11:121522440:121522461:22:746

## Sheet: Control Exosome
ACC	Reads	Reads per Million (RPM)		Name	Chromosome
MIMAT0000076	1954	1923.64	-	hsa-miR-21-5p	chr17:55273417:55273438:22:1202	Highlighted rows do not contain a microRNA identifier
MIMAT0000689	1682	1655.87	-	hsa-miR-99b-5p	chr19:56887684:56887705:22:1318
MIMAT0000062	855	841.715	-	hsa-let-7a-5p	chr22:44887297:44887318:22:1550
MIMAT0005898	817	804.306	-	hsa-miR-1246	chr2:177173997:177174015:19:108
MIMAT0000419	735	723.58	-	hsa-miR-27b-3p	chr9:96887609:96887629:21:596
MIMAT0000084	726	714.72	-	hsa-miR-27a-3p	chr19:13808260:13808280:21:1298
MIMAT0000440	577	568.035	-	hsa-miR-191-5p	chr3:49033108:49033130:23:153
MIMAT0000092	542	533.579	-	hsa-miR-92a-3p	chrX:133131239:133131260:22:1627
MIMAT0000067	531	522.749	-	hsa-let-7f-5p	chrX:53600931:53600952:22:1597
MIMAT0000259	368	362.282	-	hsa-miR-182-5p	chr7:129197522:129197545:24:433
MIMAT0000082	202	198.861	-	hsa-miR-26a-5p	chr12:56504707:56504728:22:809
MIMAT0000443	196	192.955	-	hsa-miR-125a-5p	chr19:56888334:56888357:24:1322
MIMAT0000087	179	176.219	-	hsa-miR-30a-5p	chr6:72170018:72170039:22:386
MIMAT0000245	172	169.328	-	hsa-miR-30d-5p	chr8:135886343:135886364:22:536
MIMAT0004494	171	168.343	-	hsa-miR-21-3p	chr17:55273455:55273475:21:1203
MIMAT0004697	169	166.374	-	hsa-miR-151a-5p	chr8:141811903:141811923:21:538
MIMAT0000710	160	157.514	-	hsa-miR-365a-3p	chr17:26926611:26926632:22:1190
MIMAT0000318	146	143.731	-	hsa-miR-200b-3p	chr1:1092404:1092425:22:1
MIMAT0000415	141	138.809	-	hsa-let-7i-5p	chr12:61283739:61283760:22:810
MIMAT0004984	134	131.918	-	hsa-miR-941	chr20:62021712:62021734:23:1486
MIMAT0000757	94	92.5394	-	hsa-miR-151a-3p	chr8:141811867:141811887:21:537
MIMAT0005792	93	91.555	-	hsa-miR-320b	chr1:222511373:222511394:22:64
MIMAT0000066	85	83.6793	-	hsa-let-7e-5p	chr19:56887859:56887880:22:1320
MIMAT0006766	84	82.6948	-	#N/A	chr16:33873010:33873036:27:1136
MIMAT0000064	81	79.7414	-	hsa-let-7c	chr21:16834030:16834051:22:1517
MIMAT0002174	81	79.7414	-	hsa-miR-484	chr16:15644660:15644681:22:1135
MIMAT0000256	72	70.8813	-	hsa-miR-181a-5p	chr9:126494581:126494603:23:607
MIMAT0000080	66	64.9745	-	hsa-miR-24-3p	chr19:13808102:13808123:22:1296
MIMAT0004748	65	63.99	-	hsa-miR-423-5p	chr17:25468240:25468262:23:1185
MIMAT0009450	61	60.0522	-	#N/A	chr7:148269564:148269588:25:447
MIMAT0000732	60	59.0677	-	hsa-miR-378a-3p	chr5:149092624:149092644:21:322
MIMAT0001340	60	59.0677	-	hsa-miR-423-3p	chr17:25468276:25468298:23:1186
MIMAT0000097	57	56.1143	-	hsa-miR-99a-5p	chr21:16833293:16833314:22:1515
MIMAT0000098	56	55.1299	-	hsa-miR-100-5p	chr11:121528192:121528213:22:749
MIMAT0000510	53	52.1765	-	hsa-miR-320a	chr8:22158432:22158453:22:511
MIMAT0000617	50	49.2231	-	hsa-miR-200c-3p	chr12:6943167:6943189:23:789
MIMAT0003218	48	47.2542	-	hsa-miR-92b-3p	chr1:153431653:153431674:22:30
MIMAT0000257	46	45.2853	-	hsa-miR-181b-5p	chr9:126495826:126495848:23:609
MIMAT0000753	38	37.4096	-	hsa-miR-342-3p	chr14:99645806:99645828:23:922
MIMAT0000418	37	36.4251	-	hsa-miR-23b-3p	chr9:96887369:96887389:21:594
MIMAT0000063	35	34.4562	-	hsa-let-7b-5p	chr22:44888236:44888257:22:1552
MIMAT0000081	34	33.4717	-	hsa-miR-25-3p	chr7:99529129:99529150:22:420
MIMAT0004502	34	33.4717	-	hsa-miR-28-3p	chr3:189889317:189889338:22:179
MIMAT0002177	32	31.5028	-	hsa-miR-486-5p	chr8:41637158:41637179:22:514
MIMAT0004762	32	31.5028	-	hsa-miR-486-3p	chr8:41637117:41637137:21:513
MIMAT0000101	31	30.5183	-	hsa-miR-103a-3p	chr20:3846187:3846211:25:1465
MIMAT0007402	31	30.5183	-	hsa-miR-103b	chr20:3846187:3846211:25:1465
MIMAT0000432	29	28.5494	-	hsa-miR-141-3p	chr12:6943580:6943601:22:791
MIMAT0000104	27	26.5805	-	hsa-miR-107	chr10:91342492:91342514:23:673
MIMAT0004774	27	26.5805	-	hsa-miR-501-3p	chrX:49661121:49661142:22:1591
MIMAT0000682	25	24.6116	-	hsa-miR-200a-3p	chr1:1093160:1093181:22:3
MIMAT0005793	25	24.6116	-	hsa-miR-320c	chr18:20155679:20155698:20:1268
MIMAT0000424	24	23.6271	-	hsa-miR-128	chr3:35761024:35761044:21:142
MIMAT0002871	24	23.6271	-	hsa-miR-500a-3p	chrX:49659831:49659852:22:1587
MIMAT0004945	24	23.6271	-	hsa-miR-744-5p	chr17:11925952:11925973:22:1175
MIMAT0000243	23	22.6426	-	hsa-miR-148a-3p	chr7:25956066:25956087:22:404
MIMAT0000077	22	21.6582	-	hsa-miR-22-3p	chr17:1563957:1563978:22:1163
MIMAT0000692	21	20.6737	-	hsa-miR-30e-5p	chr1:40992631:40992652:22:12
MIMAT0000261	20	19.6892	-	hsa-miR-183-5p	chr7:129202042:129202063:22:437
MIMAT0000414	20	19.6892	-	hsa-let-7g-5p	chr3:52277391:52277412:22:156
MIMAT0002821	19	18.7048	-	hsa-miR-181d	chr19:13846725:13846747:23:1304
MIMAT0003393	19	18.7048	-	hsa-miR-425-5p	chr3:49032635:49032657:23:151
MIMAT0004799	19	18.7048	-	hsa-miR-589-5p	chr7:5502029:5502050:22:401
MIMAT0005938	19	18.7048	-	#N/A	chr19:62716222:62716238:17:1406
MIMAT0005954	19	18.7048	-	#N/A	chr3:165541850:165541866:17:171
MIMAT0000423	18	17.7203	-	hsa-miR-125b-5p	chr21:16884445:16884466:22:1519
MIMAT0004496	17	16.7359	-	hsa-miR-23a-5p	chr19:13808443:13808464:22:1301
MIMAT0000222	16	15.7514	-	hsa-miR-192-5p	chr11:64415250:64415270:21:727
MIMAT0000078	15	14.7669	-	hsa-miR-23a-3p	chr19:13808408:13808428:21:1300
MIMAT0000093	15	14.7669	-	hsa-miR-93-5p	chr7:99529373:99529395:23:423
MIMAT0000244	15	14.7669	-	hsa-miR-30c-5p	chr6:72143426:72143448:23:384
MIMAT0000456	15	14.7669	-	hsa-miR-186-5p	chr1:71305951:71305972:22:20
MIMAT0002819	15	14.7669	-	hsa-miR-193b-3p	chr16:14305376:14305397:22:1133
MIMAT0000751	14	13.7825	-	hsa-miR-330-3p	chr19:50834106:50834128:23:1310
MIMAT0003886	13	12.798	-	hsa-miR-769-5p	chr19:51214060:51214081:22:1313
MIMAT0004672	13	12.798	-	hsa-miR-106b-3p	chr7:99529560:99529581:22:424
MIMAT0000099	12	11.8135	-	hsa-miR-101-3p	chr9:4840346:4840366:21:575
MIMAT0003322	12	11.8135	-	hsa-miR-652-3p	chrX:109185274:109185294:21:1615
MIMAT0004571	12	11.8135	-	hsa-miR-200b-5p	chr1:1092368:1092389:22:0
MIMAT0004703	12	11.8135	-	hsa-miR-335-3p	chr7:129923240:129923261:22:439
MIMAT0000450	10	9.84462	-	hsa-miR-149-5p	chr2:241044106:241044128:23:120
MIMAT0004597	10	9.84462	-	hsa-miR-140-3p	chr16:68524547:68524567:21:1142
MIMAT0004775	10	9.84462	-	hsa-miR-502-3p	chrX:49665998:49666019:22:1594
MIMAT0005825	10	9.84462	-	hsa-miR-1180	chr17:19188418:19188439:22:1181
MIMAT0000065	9	8.86016	-	hsa-let-7d-5p	chr9:95980945:95980966:22:591
MIMAT0000227	9	8.86016	-	hsa-miR-197-3p	chr1:109943086:109943107:22:24
MIMAT0000703	9	8.86016	-	hsa-miR-361-5p	chrX:85045341:85045362:22:1613
MIMAT0000772	9	8.86016	-	hsa-miR-345-5p	chr14:99843967:99843988:22:923
MIMAT0004484	9	8.86016	-	hsa-let-7d-3p	chr9:95980999:95981020:22:592
MIMAT0005927	9	8.86016	-	#N/A	chr5:41511505:41511522:18:300
MIMAT0005951	9	8.86016	-	hsa-miR-1307-3p	chr10:105144047:105144068:22:679
MIMAT0000069	8	7.8757	-	hsa-miR-16-5p	chr13:49521163:49521184:22:871
MIMAT0000438	8	7.8757	-	hsa-miR-152	chr17:43469538:43469558:21:1192
MIMAT0000759	8	7.8757	-	hsa-miR-148b-3p	chr12:53017330:53017351:22:803
MIMAT0000764	8	7.8757	-	hsa-miR-339-5p	chr7:1029151:1029173:23:399
MIMAT0000264	7	6.89124	-	hsa-miR-203a	chr14:103653560:103653581:22:995
MIMAT0004498	7	6.89124	-	hsa-miR-25-5p	chr7:99529168:99529188:21:421
MIMAT0000095	6	5.90677	-	hsa-miR-96-5p	chr7:129201814:129201836:23:435
MIMAT0000252	6	5.90677	-	hsa-miR-7-5p	chr19:4721713:4721735:23:1289
MIMAT0000270	6	5.90677	-	hsa-miR-181a-3p	chr1:197094820:197094841:22:49
MIMAT0001620	6	5.90677	-	hsa-miR-200a-5p	chr1:1093122:1093143:22:2
MIMAT0004603	6	5.90677	-	hsa-miR-125b-2-3p	chr21:16884482:16884503:22:1520
MIMAT0004678	6	5.90677	-	hsa-miR-99b-3p	chr19:56887722:56887743:22:1319
MIMAT0004800	6	5.90677	-	hsa-miR-550a-5p	chr7:32739140:32739162:23:410
MIMAT0005899	6	5.90677	-	hsa-miR-1247-5p	chr14:101096451:101096472:22:994
MIMAT0000279	5	4.92231	-	hsa-miR-222-3p	chrX:45491385:45491405:21:1580
MIMAT0000417	5	4.92231	-	hsa-miR-15b-5p	chr3:161605090:161605111:22:166
MIMAT0000435	5	4.92231	-	hsa-miR-143-3p	chr5:148788735:148788755:21:318
MIMAT0004602	5	4.92231	-	hsa-miR-125a-3p	chr19:56888372:56888393:22:1323
MIMAT0005797	5	4.92231	-	hsa-miR-1301	chr2:25405023:25405046:24:95
MIMAT0006764	5	4.92231	-	hsa-miR-320d	chrX:139836002:139836020:19:1650
MIMAT0000075	4	3.93785	-	hsa-miR-20a-5p	chr13:90801328:90801350:23:882
MIMAT0000096	4	3.93785	-	hsa-miR-98-5p	chrX:53599984:53600005:22:1595
MIMAT0000231	4	3.93785	-	hsa-miR-199a-5p	chr19:10789144:10789166:23:1295
MIMAT0000446	4	3.93785	-	hsa-miR-127-3p	chr14:100419126:100419147:22:934
MIMAT0002809	4	3.93785	-	hsa-miR-146b-5p	chr10:104186268:104186289:22:677
MIMAT0003328	4	3.93785	-	hsa-miR-653	chr7:92950070:92950090:21:417
MIMAT0004679	4	3.93785	-	hsa-miR-296-3p	chr20:56826075:56826096:22:1475
MIMAT0005577	4	3.93785	-	hsa-miR-1226-3p	chr3:47866103:47866124:22:149
MIMAT0005947	4	3.93785	-	#N/A	chrX:21990211:21990228:18:1576
MIMAT0000086	3	2.95339	-	hsa-miR-29a-3p	chr7:130212046:130212067:22:440
MIMAT0000253	3	2.95339	-	hsa-miR-10a-5p	chr17:44012264:44012286:23:1195
MIMAT0000254	3	2.95339	-	hsa-miR-10b-5p	chr2:176723304:176723326:23:106
MIMAT0000266	3	2.95339	-	hsa-miR-205-5p	chr1:207672135:207672156:22:58
MIMAT0000420	3	2.95339	-	hsa-miR-30b-5p	chr8:135881994:135882015:22:534
MIMAT0000681	3	2.95339	-	hsa-miR-29c-3p	chr1:206041832:206041853:22:54
MIMAT0000690	3	2.95339	-	hsa-miR-296-5p	chr20:56826110:56826130:21:1476
MIMAT0000728	3	2.95339	-	hsa-miR-375	chr2:219574613:219574634:22:116
MIMAT0001631	3	2.95339	-	hsa-miR-451a	chr17:24212546:24212567:22:1182
MIMAT0004588	3	2.95339	-	hsa-miR-27b-5p	chr9:96887567:96887588:22:595
MIMAT0004810	3	2.95339	-	hsa-miR-629-5p	chr15:68158819:68158839:21:1088
MIMAT0005911	3	2.95339	-	hsa-miR-1260a	chr14:76802328:76802345:18:920
MIMAT0000070	2	1.96892	-	hsa-miR-17-5p	chr13:90800874:90800896:23:876
MIMAT0000085	2	1.96892	-	hsa-miR-28-5p	chr3:189889277:189889298:22:178
MIMAT0000103	2	1.96892	-	hsa-miR-106a-5p	chrX:133131939:133131961:23:1636
MIMAT0000232	2	1.96892	-	hsa-miR-199a-3p	chr19:10789104:10789125:22:1294
MIMAT0000278	2	1.96892	-	hsa-miR-221-3p	chrX:45490551:45490573:23:1578
MIMAT0000445	2	1.96892	-	hsa-miR-126-3p	chr9:138684927:138684948:22:615
MIMAT0000454	2	1.96892	-	hsa-miR-184	chr15:77289238:77289259:22:1091
MIMAT0000455	2	1.96892	-	hsa-miR-185-5p	chr22:18400677:18400698:22:1534
MIMAT0000765	2	1.96892	-	hsa-miR-335-5p	chr7:129923204:129923226:23:438
MIMAT0001545	2	1.96892	-	hsa-miR-450a-5p	chrX:133502259:133502280:22:1640
MIMAT0002876	2	1.96892	-	hsa-miR-505-3p	chrX:138833984:138834005:22:1648
MIMAT0002888	2	1.96892	-	hsa-miR-532-5p	chrX:49654514:49654535:22:1582
MIMAT0003294	2	1.96892	-	hsa-miR-625-5p	chr14:65007588:65007608:21:918
MIMAT0003339	2	1.96892	-	hsa-miR-421	chrX:73354951:73354973:23:1601
MIMAT0004501	2	1.96892	-	hsa-miR-27a-5p	chr19:13808300:13808321:22:1299
MIMAT0004509	2	1.96892	-	hsa-miR-93-3p	chr7:99529335:99529356:22:422
MIMAT0004682	2	1.96892	-	hsa-miR-361-3p	chrX:85045301:85045323:23:1612
MIMAT0004700	2	1.96892	-	hsa-miR-331-5p	chr12:94226353:94226374:22:819
MIMAT0004767	2	1.96892	-	hsa-miR-193b-5p	chr16:14305339:14305360:22:1132
MIMAT0004808	2	1.96892	-	hsa-miR-625-3p	chr14:65007625:65007646:22:919
MIMAT0004955	2	1.96892	-	hsa-miR-374b-5p	chrX:73355146:73355167:22:1603
MIMAT0005891	2	1.96892	-	hsa-miR-1303	chr5:154045581:154045602:22:324
MIMAT0009454	2	1.96892	-	#N/A	chr4:166541311:166541332:22:260
MIMAT0010133	2	1.96892	-	hsa-miR-2110	chr10:115923899:115923920:22:683
MIMAT0000071	1	0.984462	-	hsa-miR-17-3p	chr13:90800911:90800932:22:877
MIMAT0000079	1	0.984462	-	hsa-miR-24-1-5p	chr9:96888131:96888152:22:597
MIMAT0000083	1	0.984462	-	hsa-miR-26b-5p	chr2:218975625:218975645:21:114
MIMAT0000088	1	0.984462	-	hsa-miR-30a-3p	chr6:72169977:72169998:22:385
MIMAT0000094	1	0.984462	-	hsa-miR-95	chr4:8057938:8057959:22:229
MIMAT0000444	1	0.984462	-	hsa-miR-126-5p	chr9:138684890:138684910:21:614
MIMAT0000693	1	0.984462	-	hsa-miR-30e-3p	chr1:40992673:40992694:22:13
MIMAT0000705	1	0.984462	-	hsa-miR-362-5p	chrX:49660317:49660340:24:1588
MIMAT0000727	1	0.984462	-	hsa-miR-374a-5p	chrX:73423884:73423905:22:1607
MIMAT0000736	1	0.984462	-	hsa-miR-381-3p	chr14:100582059:100582080:22:967
MIMAT0000760	1	0.984462	-	hsa-miR-331-3p	chr12:94226388:94226408:21:820
MIMAT0001080	1	0.984462	-	hsa-miR-196b-5p	chr7:27175671:27175692:22:407
MIMAT0001638	1	0.984462	-	hsa-miR-409-5p	chr14:100601405:100601427:23:987
MIMAT0002805	1	0.984462	-	hsa-miR-489	chr7:92951194:92951215:22:418
MIMAT0002812	1	0.984462	-	hsa-miR-492	chr12:93752335:93752357:23:818
MIMAT0002891	1	0.984462	-	hsa-miR-18a-3p	chr13:90801053:90801075:23:879
MIMAT0003239	1	0.984462	-	hsa-miR-574-3p	chr4:38546109:38546130:22:237
MIMAT0003256	1	0.984462	-	hsa-miR-589-3p	chr7:5501990:5502013:24:400
MIMAT0003283	1	0.984462	-	hsa-miR-615-3p	chr12:52714062:52714083:22:801
MIMAT0004495	1	0.984462	-	hsa-miR-22-5p	chr17:1563995:1564016:22:1164
MIMAT0004518	1	0.984462	-	hsa-miR-16-2-3p	chr3:161605280:161605301:22:169
MIMAT0004549	1	0.984462	-	hsa-miR-148a-5p	chr7:25956104:25956125:22:405
MIMAT0004560	1	0.984462	-	hsa-miR-183-3p	chr7:129202003:129202024:22:436
MIMAT0004563	1	0.984462	-	hsa-miR-199b-3p	chr9:130046844:130046865:22:610
MIMAT0004568	1	0.984462	-	hsa-miR-221-5p	chrX:45490592:45490613:22:1579
MIMAT0004586	1	0.984462	-	hsa-miR-15b-3p	chr3:161605128:161605149:22:167
MIMAT0004598	1	0.984462	-	hsa-miR-141-5p	chr12:6943538:6943559:22:790
MIMAT0004611	1	0.984462	-	hsa-miR-185-3p	chr22:18400712:18400733:22:1535
MIMAT0004614	1	0.984462	-	hsa-miR-193a-5p	chr17:26911149:26911170:22:1187
MIMAT0004615	1	0.984462	-	hsa-miR-195-3p	chr17:6861670:6861691:22:1169
MIMAT0004657	1	0.984462	-	hsa-miR-200c-5p	chr12:6943128:6943149:22:788
MIMAT0004680	1	0.984462	-	hsa-miR-130b-5p	chr22:20337606:20337626:21:1540
MIMAT0004688	1	0.984462	-	hsa-miR-374a-3p	chrX:73423854:73423875:22:1606
MIMAT0004692	1	0.984462	-	hsa-miR-340-5p	chr5:179374966:179374987:22:334
MIMAT0004811	1	0.984462	-	hsa-miR-33b-3p	chr17:17657895:17657916:22:1179
MIMAT0004909	1	0.984462	-	hsa-miR-450b-5p	chrX:133501926:133501947:22:1638
MIMAT0004949	1	0.984462	-	hsa-miR-877-5p	chr6:30660089:30660108:20:374
MIMAT0004950	1	0.984462	-	hsa-miR-877-3p	chr6:30660154:30660174:21:375
MIMAT0004978	1	0.984462	-	hsa-miR-935	chr19:59177429:59177451:23:1405
MIMAT0004980	1	0.984462	-	hsa-miR-937-3p	chr8:144967128:144967149:22:540
MIMAT0005576	1	0.984462	-	hsa-miR-1226-5p	chr3:47866050:47866075:26:148
MIMAT0005882	1	0.984462	-	hsa-miR-548k	chr11:69807741:69807762:22:731
MIMAT0005888	1	0.984462	-	#N/A	chr15:51017866:51017883:18:1081
MIMAT0005901	1	0.984462	-	hsa-miR-1249	chr22:43975502:43975523:22:1549
MIMAT0005941	1	0.984462	-	hsa-miR-1284	chr3:71673879:71673900:22:159
MIMAT0006789	1	0.984462	-	hsa-miR-1468	chrX:62922659:62922679:21:1598
MIMAT0007884	1	0.984462	-	hsa-miR-1910	chr16:84332775:84332795:21:1144
MIMAT0009196	1	0.984462	-	hsa-miR-103a-2-5p	chr20:3846152:3846174:23:1464
MIMAT0000068		0	-	hsa-miR-15a-5p	chr13:49521303:49521324:22:873
MIMAT0000072		0	-	hsa-miR-18a-5p	chr13:90801012:90801034:23:878
MIMAT0000073		0	-	hsa-miR-19a-3p	chr13:90801195:90801217:23:881
MIMAT0000074		0	-	hsa-miR-19b-3p	chrX:133131378:133131400:23:1629
MIMAT0000089		0	-	hsa-miR-31-5p	chr9:21502156:21502176:21:579
MIMAT0000090		0	-	hsa-miR-32-5p	chr9:110848372:110848393:22:601
MIMAT0000091		0	-	hsa-miR-33a-5p	chr22:40626900:40626920:21:1547
MIMAT0000100		0	-	hsa-miR-29b-3p	chr7:130212765:130212787:23:442
MIMAT0000102		0	-	hsa-miR-105-5p	chrX:151313585:151313607:23:1687
MIMAT0000226		0	-	hsa-miR-196a-5p	chr17:44064892:44064913:22:1196
MIMAT0000228		0	-	hsa-miR-198	chr3:121597239:121597260:22:163
MIMAT0000241		0	-	hsa-miR-208a	chr14:22927650:22927671:22:913
MIMAT0000242		0	-	hsa-miR-129-5p	chr11:43559535:43559555:21:719
MIMAT0000250		0	-	hsa-miR-139-5p	chr11:72003794:72003815:22:733
MIMAT0000251		0	-	hsa-miR-147a	chr9:122047083:122047102:20:604
MIMAT0000255		0	-	hsa-miR-34a-5p	chr1:9134380:9134401:22:7
MIMAT0000258		0	-	hsa-miR-181c-5p	chr19:13846540:13846561:22:1302
MIMAT0000260		0	-	hsa-miR-182-3p	chr7:129197481:129197501:21:432
MIMAT0000262		0	-	hsa-miR-187-3p	chr18:31738795:31738816:22:1270
MIMAT0000263		0	-	hsa-miR-199b-5p	chr9:130046882:130046904:23:611
MIMAT0000265		0	-	hsa-miR-204-5p	chr9:72614766:72614787:22:584
MIMAT0000267		0	-	hsa-miR-210	chr11:558111:558132:22:712
MIMAT0000268		0	-	hsa-miR-211-5p	chr15:29144589:29144610:22:1074
MIMAT0000269		0	-	hsa-miR-212-3p	chr17:1900333:1900353:21:1167
MIMAT0000271		0	-	hsa-miR-214-3p	chr1:170374578:170374599:22:41
MIMAT0000272		0	-	hsa-miR-215	chr1:218357880:218357900:21:60
MIMAT0000273		0	-	hsa-miR-216a-5p	chr2:56069658:56069679:22:99
MIMAT0000274		0	-	hsa-miR-217	chr2:56063658:56063680:23:98
MIMAT0000275		0	-	hsa-miR-218-5p	chr5:168127793:168127813:21:329
MIMAT0000276		0	-	hsa-miR-219-5p	chr9:130194775:130194795:21:613
MIMAT0000277		0	-	#N/A	chrX:122523693:122523713:21:1624
MIMAT0000280		0	-	hsa-miR-223-3p	chrX:65155505:65155526:22:1600
MIMAT0000281		0	-	hsa-miR-224-5p	chrX:150877758:150877778:21:1679
MIMAT0000416		0	-	hsa-miR-1	chr20:60562004:60562025:22:1480
MIMAT0000421		0	-	hsa-miR-122-5p	chr18:54269301:54269322:22:1274
MIMAT0000422		0	-	hsa-miR-124-3p	chr20:61280350:61280369:20:1483
MIMAT0000425		0	-	hsa-miR-130a-3p	chr11:57165302:57165323:22:722
MIMAT0000426		0	-	hsa-miR-132-3p	chr17:1899972:1899993:22:1165
MIMAT0000427		0	-	hsa-miR-133a	chr20:60572623:60572644:22:1481
MIMAT0000428		0	-	hsa-miR-135a-5p	chr12:96481744:96481766:23:822
MIMAT0000429		0	-	hsa-miR-137	chr1:98284234:98284256:23:22
MIMAT0000430		0	-	hsa-miR-138-5p	chr16:55449941:55449963:23:1137
MIMAT0000431		0	-	hsa-miR-140-5p	chr16:68524508:68524529:22:1141
MIMAT0000433		0	-	hsa-miR-142-5p	chr17:53763642:53763662:21:1198
MIMAT0000434		0	-	hsa-miR-142-3p	chr17:53763604:53763626:23:1197
MIMAT0000436		0	-	hsa-miR-144-3p	chr17:24212691:24212710:20:1183
MIMAT0000437		0	-	hsa-miR-145-5p	chr5:148790418:148790440:23:319
MIMAT0000439		0	-	hsa-miR-153	chr7:157059801:157059822:22:450
MIMAT0000441		0	-	hsa-miR-9-5p	chr15:87712268:87712290:23:1097
MIMAT0000442		0	-	hsa-miR-9-3p	chr15:87712307:87712328:22:1098
MIMAT0000447		0	-	hsa-miR-134	chr14:100590785:100590806:22:975
MIMAT0000448		0	-	hsa-miR-136-5p	chr14:100420807:100420829:23:937
MIMAT0000449		0	-	hsa-miR-146a-5p	chr5:159844958:159844979:22:325
MIMAT0000451		0	-	hsa-miR-150-5p	chr19:54695900:54695921:22:1317
MIMAT0000452		0	-	hsa-miR-154-5p	chr14:100595860:100595881:22:980
MIMAT0000453		0	-	hsa-miR-154-3p	chr14:100595896:100595917:22:981
MIMAT0000457		0	-	hsa-miR-188-5p	chrX:49654864:49654884:21:1584
MIMAT0000458		0	-	hsa-miR-190a	chr15:60903224:60903245:22:1084
MIMAT0000459		0	-	hsa-miR-193a-3p	chr17:26911183:26911204:22:1188
MIMAT0000460		0	-	hsa-miR-194-5p	chr11:64415451:64415472:22:729
MIMAT0000461		0	-	hsa-miR-195-5p	chr17:6861709:6861729:21:1170
MIMAT0000462		0	-	hsa-miR-206	chr6:52117159:52117180:22:381
MIMAT0000646		0	-	hsa-miR-155-5p	chr21:25868167:25868189:23:1521
MIMAT0000680		0	-	hsa-miR-106b-5p	chr7:99529601:99529621:21:425
MIMAT0000683		0	-	hsa-miR-302a-5p	chr4:113788828:113788850:23:249
MIMAT0000684		0	-	hsa-miR-302a-3p	chr4:113788790:113788812:23:248
MIMAT0000685		0	-	hsa-miR-34b-5p	chr11:110888886:110888908:23:740
MIMAT0000686		0	-	hsa-miR-34c-5p	chr11:110889387:110889409:23:742
MIMAT0000687		0	-	hsa-miR-299-3p	chr14:100559923:100559944:22:945
MIMAT0000688		0	-	hsa-miR-301a-3p	chr17:54583291:54583313:23:1201
MIMAT0000691		0	-	hsa-miR-130b-3p	chr22:20337644:20337665:22:1541
MIMAT0000707		0	-	hsa-miR-363-3p	chrX:133131077:133131098:22:1625
MIMAT0000714		0	-	hsa-miR-302b-5p	chr4:113789130:113789151:22:253
MIMAT0000715		0	-	hsa-miR-302b-3p	chr4:113789093:113789115:23:252
MIMAT0000716		0	-	hsa-miR-302c-5p	chr4:113789006:113789027:22:251
MIMAT0000717		0	-	hsa-miR-302c-3p	chr4:113788970:113788992:23:250
MIMAT0000718		0	-	hsa-miR-302d-3p	chr4:113788610:113788632:23:246
MIMAT0000719		0	-	hsa-miR-367-3p	chr4:113788481:113788502:22:244
MIMAT0000720		0	-	hsa-miR-376c-3p	chr14:100575823:100575843:21:957
MIMAT0000721		0	-	hsa-miR-369-3p	chr14:100601732:100601752:21:991
MIMAT0000722		0	-	hsa-miR-370	chr14:100447277:100447298:22:939
MIMAT0000723		0	-	hsa-miR-371a-3p	chr19:58982783:58982805:23:1401
MIMAT0000724		0	-	hsa-miR-372	chr19:58982998:58983020:23:1402
MIMAT0000725		0	-	hsa-miR-373-5p	chr19:58983777:58983798:22:1403
MIMAT0000726		0	-	hsa-miR-373-3p	chr19:58983815:58983837:23:1404
MIMAT0000729		0	-	hsa-miR-376a-3p	chr14:100576916:100576936:21:963
MIMAT0000730		0	-	hsa-miR-377-3p	chr14:100598185:100598206:22:984
MIMAT0000731		0	-	hsa-miR-378a-5p	chr5:149092586:149092607:22:321
MIMAT0000733		0	-	hsa-miR-379-5p	chr14:100558162:100558182:21:940
MIMAT0000734		0	-	hsa-miR-380-5p	chr14:100561112:100561133:22:946
MIMAT0000735		0	-	hsa-miR-380-3p	chr14:100561147:100561168:22:947
MIMAT0000737		0	-	hsa-miR-382-5p	chr14:100590407:100590428:22:974
MIMAT0000738		0	-	hsa-miR-383	chr8:14755362:14755383:22:510
MIMAT0000750		0	-	hsa-miR-340-3p	chr5:179374924:179374945:22:333
MIMAT0000752		0	-	hsa-miR-328	chr16:65793730:65793751:22:1139
MIMAT0000754		0	-	hsa-miR-337-3p	chr14:100410644:100410665:22:928
MIMAT0000755		0	-	hsa-miR-323a-3p	chr14:100561873:100561893:21:950
MIMAT0000756		0	-	hsa-miR-326	chr11:74723799:74723818:20:734
MIMAT0000758		0	-	hsa-miR-135b-5p	chr1:203684111:203684133:23:53
MIMAT0000761		0	-	hsa-miR-324-5p	chr17:7067384:7067406:23:1174
MIMAT0000762		0	-	hsa-miR-324-3p	chr17:7067350:7067369:20:1173
MIMAT0000763		0	-	hsa-miR-338-3p	chr17:76714281:76714302:22:1211
MIMAT0000770		0	-	hsa-miR-133b	chr6:52121746:52121767:22:382
MIMAT0000771		0	-	hsa-miR-325	chrX:76142279:76142301:23:1609
MIMAT0000773		0	-	hsa-miR-346	chr10:88014483:88014505:23:672
MIMAT0001075		0	-	hsa-miR-384	chrX:76056103:76056122:20:1608
MIMAT0001339		0	-	hsa-miR-422a	chr15:61950240:61950261:22:1085
MIMAT0001341		0	-	hsa-miR-424-5p	chrX:133508375:133508396:22:1645
MIMAT0001343		0	-	hsa-miR-425-3p	chr3:49032595:49032616:22:150
MIMAT0001412		0	-	hsa-miR-18b-5p	chrX:133131779:133131801:23:1634
MIMAT0001413		0	-	hsa-miR-20b-5p	chrX:133131545:133131567:23:1632
MIMAT0001532		0	-	hsa-miR-448	chrX:113964344:113964365:22:1621
MIMAT0001536		0	-	hsa-miR-429	chr1:1094299:1094320:22:4
MIMAT0001541		0	-	hsa-miR-449a	chr5:54502170:54502191:22:302
MIMAT0001618		0	-	hsa-miR-191-3p	chr3:49033067:49033088:22:152
MIMAT0001621		0	-	hsa-miR-369-5p	chr14:100601697:100601718:22:990
MIMAT0001625		0	-	hsa-miR-431-5p	chr14:100417117:100417137:21:930
MIMAT0001627		0	-	hsa-miR-433	chr14:100418040:100418061:22:932
MIMAT0001629		0	-	hsa-miR-329	chr14:100563242:100563263:22:953
MIMAT0001630		0	-	hsa-miR-323b-5p	chr14:100592324:100592346:23:979
MIMAT0001635		0	-	hsa-miR-452-5p	chrX:150878805:150878826:22:1681
MIMAT0001636		0	-	hsa-miR-452-3p	chrX:150878761:150878782:22:1680
MIMAT0001639		0	-	hsa-miR-409-3p	chr14:100601437:100601458:22:988
MIMAT0002170		0	-	hsa-miR-412	chr14:100601591:100601613:23:989
MIMAT0002171		0	-	hsa-miR-410	chr14:100602052:100602072:21:992
MIMAT0002172		0	-	hsa-miR-376b-3p	chr14:100576588:100576609:22:961
MIMAT0002173		0	-	hsa-miR-483-3p	chr11:2111947:2111967:21:715
MIMAT0002175		0	-	hsa-miR-485-5p	chr14:100591518:100591539:22:977
MIMAT0002176		0	-	hsa-miR-485-3p	chr14:100591555:100591576:22:978
MIMAT0002178		0	-	hsa-miR-487a	chr14:100588585:100588606:22:973
MIMAT0002804		0	-	hsa-miR-488-5p	chr1:175265170:175265190:21:46
MIMAT0002806		0	-	hsa-miR-490-3p	chr7:136238530:136238551:22:445
MIMAT0002807		0	-	hsa-miR-491-5p	chr9:20706120:20706141:22:576
MIMAT0002808		0	-	hsa-miR-511	chr10:18174058:18174078:21:661
MIMAT0002810		0	-	hsa-miR-202-5p	chr10:134911066:134911087:22:685
MIMAT0002811		0	-	hsa-miR-202-3p	chr10:134911032:134911051:20:684
MIMAT0002813		0	-	hsa-miR-493-5p	chr14:100405166:100405187:22:925
MIMAT0002814		0	-	hsa-miR-432-5p	chr14:100420587:100420609:23:935
MIMAT0002815		0	-	hsa-miR-432-3p	chr14:100420635:100420655:21:936
MIMAT0002816		0	-	hsa-miR-494	chr14:100565772:100565793:22:954
MIMAT0002817		0	-	hsa-miR-495-3p	chr14:100569895:100569916:22:956
MIMAT0002818		0	-	hsa-miR-496	chr14:100596719:100596740:22:982
MIMAT0002820		0	-	hsa-miR-497-5p	chr17:6862021:6862041:21:1172
MIMAT0002822		0	-	hsa-miR-512-5p	chr19:58864243:58864265:23:1327
MIMAT0002823		0	-	hsa-miR-512-3p	chr19:58864280:58864301:22:1328
MIMAT0002824		0	-	hsa-miR-498	chr19:58869297:58869319:23:1330
MIMAT0002825		0	-	hsa-miR-520e	chr19:58870831:58870851:21:1331
MIMAT0002826		0	-	hsa-miR-515-5p	chr19:58880089:58880112:24:1337
MIMAT0002827		0	-	hsa-miR-515-3p	chr19:58880126:58880147:22:1338
MIMAT0002828		0	-	hsa-miR-519e-5p	chr19:58875020:58875041:22:1334
MIMAT0002829		0	-	hsa-miR-519e-3p	chr19:58875058:58875079:22:1335
MIMAT0002830		0	-	hsa-miR-520f	chr19:58877280:58877301:22:1336
MIMAT0002831		0	-	hsa-miR-519c-5p	chr19:58881551:58881572:22:1339
MIMAT0002832		0	-	hsa-miR-519c-3p	chr19:58881589:58881610:22:1340
MIMAT0002833		0	-	hsa-miR-520a-5p	chr19:58885962:58885982:21:1342
MIMAT0002834		0	-	hsa-miR-520a-3p	chr19:58886000:58886021:22:1343
MIMAT0002835		0	-	hsa-miR-526b-5p	chr19:58889473:58889495:23:1344
MIMAT0002836		0	-	hsa-miR-526b-3p	chr19:58889510:58889531:22:1345
MIMAT0002837		0	-	hsa-miR-519b-3p	chr19:58890330:58890351:22:1347
MIMAT0002838		0	-	hsa-miR-525-5p	chr19:58892614:58892634:21:1348
MIMAT0002839		0	-	hsa-miR-525-3p	chr19:58892651:58892672:22:1349
MIMAT0002840		0	-	hsa-miR-523-3p	chr19:58893504:58893526:23:1351
MIMAT0002841		0	-	hsa-miR-518f-5p	chr19:58895097:58895118:22:1352
MIMAT0002842		0	-	hsa-miR-518f-3p	chr19:58895134:58895154:21:1353
MIMAT0002843		0	-	hsa-miR-520b	chr19:58896334:58896354:21:1354
MIMAT0002844		0	-	hsa-miR-518b	chr19:58897854:58897875:22:1355
MIMAT0002845		0	-	hsa-miR-526a	chr19:58921995:58922016:22:1374
MIMAT0002846		0	-	hsa-miR-520c-3p	chr19:58902573:58902594:22:1358
MIMAT0002847		0	-	hsa-miR-518c-5p	chr19:58903825:58903847:23:1359
MIMAT0002848		0	-	hsa-miR-518c-3p	chr19:58903863:58903885:23:1360
MIMAT0002849		0	-	hsa-miR-524-5p	chr19:58906084:58906105:22:1361
MIMAT0002850		0	-	hsa-miR-524-3p	chr19:58906121:58906141:21:1362
MIMAT0002851		0	-	hsa-miR-517-5p	chr19:58936399:58936420:22:1385
MIMAT0002852		0	-	hsa-miR-517a-3p	chr19:58907388:58907409:22:1364
MIMAT0002853		0	-	hsa-miR-519d	chr19:58908467:58908488:22:1365
MIMAT0002854		0	-	hsa-miR-521	chr19:58943756:58943777:22:1388
MIMAT0002855		0	-	hsa-miR-520d-5p	chr19:58915178:58915197:20:1367
MIMAT0002856		0	-	hsa-miR-520d-3p	chr19:58915216:58915237:22:1368
MIMAT0002857		0	-	hsa-miR-517b-3p	chr19:58916186:58916207:22:1370
MIMAT0002858		0	-	hsa-miR-520g	chr19:58917287:58917310:24:1371
MIMAT0002859		0	-	hsa-miR-516b-5p	chr19:58931927:58931948:22:1381
MIMAT0002860		0	-	hsa-miR-516b-3p	chr19:58931972:58931989:18:1382
MIMAT0002861		0	-	hsa-miR-518e-3p	chr19:58924958:58924978:21:1376
MIMAT0002862		0	-	hsa-miR-527	chr19:58949098:58949117:20:1393
MIMAT0002863		0	-	hsa-miR-518a-3p	chr19:58934452:58934473:22:1384
MIMAT0002864		0	-	hsa-miR-518d-3p	chr19:58929996:58930016:21:1380
MIMAT0002866		0	-	hsa-miR-517c-3p	chr19:58936436:58936457:22:1386
MIMAT0002867		0	-	hsa-miR-520h	chr19:58937633:58937654:22:1387
MIMAT0002868		0	-	hsa-miR-522-3p	chr19:58946331:58946352:22:1390
MIMAT0002869		0	-	hsa-miR-519a-3p	chr19:58957464:58957485:22:1399
MIMAT0002870		0	-	hsa-miR-499a-5p	chr20:33041873:33041893:21:1469
MIMAT0002872		0	-	hsa-miR-501-5p	chrX:49661084:49661105:22:1590
MIMAT0002873		0	-	hsa-miR-502-5p	chrX:49665962:49665982:21:1593
MIMAT0002874		0	-	hsa-miR-503-5p	chrX:133508066:133508088:23:1643
MIMAT0002875		0	-	hsa-miR-504	chrX:137577586:137577607:22:1647
MIMAT0002877		0	-	hsa-miR-513a-5p	chrX:146115109:146115126:18:1663
MIMAT0002878		0	-	hsa-miR-506-3p	chrX:146119962:146119982:21:1664
MIMAT0002879		0	-	hsa-miR-507	chrX:146120211:146120231:21:1665
MIMAT0002880		0	-	hsa-miR-508-3p	chrX:146126154:146126176:23:1666
MIMAT0002881		0	-	hsa-miR-509-3p	chrX:146149759:146149780:22:1672
MIMAT0002882		0	-	hsa-miR-510	chrX:146161587:146161608:22:1674
MIMAT0002883		0	-	hsa-miR-514a-3p	chrX:146173864:146173884:21:1677
MIMAT0002890		0	-	hsa-miR-299-5p	chr14:100559891:100559912:22:944
MIMAT0003150		0	-	hsa-miR-455-5p	chr9:116011551:116011572:22:602
MIMAT0003161		0	-	hsa-miR-493-3p	chr14:100405207:100405228:22:926
MIMAT0003163		0	-	hsa-miR-539-5p	chr14:100583420:100583441:22:969
MIMAT0003164		0	-	hsa-miR-544a	chr14:100584803:100584824:22:971
MIMAT0003165		0	-	hsa-miR-545-3p	chrX:73423685:73423706:22:1604
MIMAT0003180		0	-	hsa-miR-487b	chr14:100582596:100582617:22:968
MIMAT0003214		0	-	hsa-miR-551a	chr1:3467133:3467153:21:5
MIMAT0003215		0	-	hsa-miR-552	chr1:34907801:34907821:21:11
MIMAT0003216		0	-	hsa-miR-553	chr1:100519401:100519421:21:23
MIMAT0003217		0	-	hsa-miR-554	chr1:149784912:149784932:21:27
MIMAT0003219		0	-	hsa-miR-555	chr1:153582779:153582799:21:31
MIMAT0003220		0	-	hsa-miR-556-5p	chr1:160578976:160578997:22:35
MIMAT0003221		0	-	hsa-miR-557	chr1:166611447:166611469:23:39
MIMAT0003222		0	-	hsa-miR-558	chr2:32610785:32610803:19:96
MIMAT0003223		0	-	hsa-miR-559	chr2:47458334:47458354:21:97
MIMAT0003225		0	-	hsa-miR-561-3p	chr2:188870525:188870546:22:110
MIMAT0003226		0	-	hsa-miR-562	chr2:232745668:232745687:20:119
MIMAT0003227		0	-	hsa-miR-563	chr3:15890334:15890352:19:141
MIMAT0003228		0	-	hsa-miR-564	chr3:44878400:44878418:19:147
MIMAT0003230		0	-	hsa-miR-566	chr3:50185779:50185797:19:154
MIMAT0003231		0	-	hsa-miR-567	chr3:113314354:113314376:23:161
MIMAT0003232		0	-	hsa-miR-568	chr3:115518071:115518090:20:162
MIMAT0003233		0	-	hsa-miR-551b-3p	chr3:169752397:169752417:21:173
MIMAT0003234		0	-	hsa-miR-569	chr3:172307161:172307181:21:174
MIMAT0003235		0	-	hsa-miR-570-3p	chr3:196911512:196911533:22:181
MIMAT0003236		0	-	hsa-miR-571	chr4:334007:334027:21:227
MIMAT0003237		0	-	hsa-miR-572	chr4:10979610:10979629:20:231
MIMAT0003238		0	-	hsa-miR-573	chr4:24130972:24130995:24:234
MIMAT0003240		0	-	hsa-miR-575	chr4:83893528:83893546:19:239
MIMAT0003241		0	-	hsa-miR-576-5p	chr4:110629319:110629340:22:241
MIMAT0003242		0	-	hsa-miR-577	chr4:115797380:115797400:21:255
MIMAT0003243		0	-	hsa-miR-578	chr4:166526905:166526925:21:259
MIMAT0003244		0	-	hsa-miR-579	chr5:32430254:32430276:23:298
MIMAT0003245		0	-	hsa-miR-580	chr5:36183765:36183786:22:299
MIMAT0003246		0	-	hsa-miR-581	chr5:53283150:53283170:21:301
MIMAT0003247		0	-	hsa-miR-582-5p	chr5:59035248:59035270:23:306
MIMAT0003248		0	-	hsa-miR-583	chr5:95440614:95440634:21:309
MIMAT0003249		0	-	hsa-miR-584-5p	chr5:148422128:148422149:22:316
MIMAT0003250		0	-	hsa-miR-585	chr5:168623197:168623215:19:330
MIMAT0003251		0	-	hsa-miR-548a-3p	chr8:105565787:105565808:22:522
MIMAT0003252		0	-	hsa-miR-586	chr6:45273448:45273469:22:380
MIMAT0003253		0	-	hsa-miR-587	chr6:107338709:107338729:21:388
MIMAT0003254		0	-	hsa-miR-548b-3p	chr6:119431925:119431946:22:389
MIMAT0003255		0	-	hsa-miR-588	chr6:126847486:126847506:21:391
MIMAT0003257		0	-	hsa-miR-550a-3p	chr7:32739179:32739200:22:411
MIMAT0003258		0	-	hsa-miR-590-5p	chr7:73243480:73243501:22:414
MIMAT0003259		0	-	hsa-miR-591	chr7:95686969:95686988:20:419
MIMAT0003260		0	-	hsa-miR-592	chr7:126485437:126485458:22:427
MIMAT0003261		0	-	hsa-miR-593-5p	chr7:127509165:127509189:25:428
MIMAT0003263		0	-	hsa-miR-595	chr7:158018185:158018205:21:451
MIMAT0003264		0	-	hsa-miR-596	chr8:1752820:1752840:21:503
MIMAT0003265		0	-	hsa-miR-597	chr8:9636608:9636629:22:505
MIMAT0003266		0	-	hsa-miR-598	chr8:10930140:10930161:22:509
MIMAT0003267		0	-	hsa-miR-599	chr8:100618054:100618073:20:518
MIMAT0003268		0	-	hsa-miR-600	chr9:124913660:124913682:23:605
MIMAT0003269		0	-	hsa-miR-601	chr9:125204666:125204687:22:606
MIMAT0003270		0	-	hsa-miR-602	chr9:139852708:139852730:23:616
MIMAT0003271		0	-	hsa-miR-603	chr10:24604681:24604702:22:664
MIMAT0003272		0	-	hsa-miR-604	chr10:29873953:29873971:19:665
MIMAT0003273		0	-	hsa-miR-605	chr10:52729355:52729377:23:667
MIMAT0003274		0	-	hsa-miR-606	chr10:76982283:76982303:21:671
MIMAT0003275		0	-	hsa-miR-607	chr10:98578430:98578450:21:674
MIMAT0003276		0	-	hsa-miR-608	chr10:102724748:102724772:25:676
MIMAT0003277		0	-	hsa-miR-609	chr10:105968596:105968615:20:681
MIMAT0003278		0	-	hsa-miR-610	chr11:28034954:28034974:21:718
MIMAT0003279		0	-	hsa-miR-611	chr11:61316547:61316569:23:723
MIMAT0003280		0	-	hsa-miR-612	chr11:64968521:64968545:25:730
MIMAT0003281		0	-	hsa-miR-613	chr12:12808911:12808930:20:793
MIMAT0003282		0	-	hsa-miR-614	chr12:12960084:12960106:23:794
MIMAT0003284		0	-	hsa-miR-616-5p	chr12:56199272:56199293:22:807
MIMAT0003285		0	-	hsa-miR-548c-3p	chr12:63302617:63302638:22:813
MIMAT0003286		0	-	hsa-miR-617	chr12:79750502:79750523:22:816
MIMAT0003287		0	-	hsa-miR-618	chr12:79853705:79853727:23:817
MIMAT0003288		0	-	hsa-miR-619	chr12:107754827:107754850:24:824
MIMAT0003289		0	-	hsa-miR-620	chr12:115070762:115070781:20:826
MIMAT0003290		0	-	hsa-miR-621	chr13:40282963:40282983:21:869
MIMAT0003291		0	-	hsa-miR-622	chr13:89681498:89681518:21:875
MIMAT0003292		0	-	hsa-miR-623	chr13:98806402:98806424:23:888
MIMAT0003293		0	-	hsa-miR-624-5p	chr14:30553662:30553683:22:916
MIMAT0003295		0	-	hsa-miR-626	chr15:39771136:39771154:19:1076
MIMAT0003296		0	-	hsa-miR-627	chr15:40279119:40279140:22:1077
MIMAT0003297		0	-	hsa-miR-628-3p	chr15:53452443:53452463:21:1082
MIMAT0003298		0	-	hsa-miR-629-3p	chr15:68158779:68158800:22:1087
MIMAT0003299		0	-	hsa-miR-630	chr15:70666673:70666694:22:1089
MIMAT0003300		0	-	hsa-miR-631	chr15:73433043:73433063:21:1090
MIMAT0003301		0	-	hsa-miR-33b-5p	chr17:17657935:17657954:20:1180
MIMAT0003302		0	-	hsa-miR-632	chr17:27701302:27701320:19:1191
MIMAT0003303		0	-	hsa-miR-633	chr17:58375369:58375391:23:1204
MIMAT0003304		0	-	hsa-miR-634	chr17:62213713:62213734:22:1205
MIMAT0003305		0	-	hsa-miR-635	chr17:63932246:63932268:23:1208
MIMAT0003306		0	-	hsa-miR-636	chr17:72244142:72244164:23:1209
MIMAT0003307		0	-	hsa-miR-637	chr19:3912426:3912449:24:1288
MIMAT0003308		0	-	hsa-miR-638	chr19:10690096:10690120:25:1293
MIMAT0003309		0	-	hsa-miR-639	chr19:14501416:14501438:23:1305
MIMAT0003310		0	-	hsa-miR-640	chr19:19406933:19406953:21:1307
MIMAT0003311		0	-	hsa-miR-641	chr19:45480349:45480372:24:1309
MIMAT0003312		0	-	hsa-miR-642a-5p	chr19:50870042:50870063:22:1312
MIMAT0003313		0	-	hsa-miR-643	chr19:57476923:57476944:22:1324
MIMAT0003314		0	-	hsa-miR-644a	chr20:32517852:32517870:19:1468
MIMAT0003315		0	-	hsa-miR-645	chr20:48635791:48635809:19:1473
MIMAT0003316		0	-	hsa-miR-646	chr20:58316988:58317006:19:1478
MIMAT0003317		0	-	hsa-miR-647	chr20:62044487:62044507:21:1489
MIMAT0003318		0	-	hsa-miR-648	chr22:16843693:16843711:19:1533
MIMAT0003319		0	-	hsa-miR-649	chr22:19718479:19718500:22:1538
MIMAT0003320		0	-	hsa-miR-650	chr22:21495286:21495306:21:1542
MIMAT0003321		0	-	hsa-miR-651	chrX:8055022:8055043:22:1575
MIMAT0003323		0	-	hsa-miR-548d-3p	chr17:62898081:62898102:22:1206
MIMAT0003324		0	-	hsa-miR-661	chr8:145091361:145091384:24:541
MIMAT0003325		0	-	hsa-miR-662	chr16:760245:760265:21:1127
MIMAT0003326		0	-	hsa-miR-663a	chr20:26136878:26136899:22:1466
MIMAT0003327		0	-	hsa-miR-449b-5p	chr5:54502290:54502311:22:304
MIMAT0003329		0	-	hsa-miR-411-5p	chr14:100559431:100559451:21:942
MIMAT0003330		0	-	hsa-miR-654-5p	chr14:100576325:100576346:22:959
MIMAT0003331		0	-	hsa-miR-655	chr14:100585701:100585722:22:972
MIMAT0003332		0	-	hsa-miR-656	chr14:100602857:100602877:21:993
MIMAT0003333		0	-	hsa-miR-549a	chr15:78921388:78921408:21:1092
MIMAT0003335		0	-	hsa-miR-657	chr17:76713685:76713707:23:1210
MIMAT0003336		0	-	hsa-miR-658	chr22:36570239:36570263:25:1544
MIMAT0003337		0	-	hsa-miR-659-3p	chr22:36573645:36573666:22:1545
MIMAT0003338		0	-	hsa-miR-660-5p	chrX:49664605:49664626:22:1592
MIMAT0003340		0	-	hsa-miR-542-5p	chrX:133503095:133503117:23:1642
MIMAT0003385		0	-	hsa-miR-363-5p	chrX:133131120:133131141:22:1626
MIMAT0003386		0	-	hsa-miR-376a-5p	chr14:100576879:100576900:22:962
MIMAT0003389		0	-	hsa-miR-542-3p	chrX:133503059:133503080:22:1641
MIMAT0003879		0	-	hsa-miR-758-3p	chr14:100562162:100562183:22:951
MIMAT0003880		0	-	hsa-miR-671-5p	chr7:150566469:150566491:23:448
MIMAT0003881		0	-	hsa-miR-668	chr14:100591391:100591413:23:976
MIMAT0003882		0	-	hsa-miR-767-5p	chrX:151312608:151312630:23:1685
MIMAT0003883		0	-	hsa-miR-767-3p	chrX:151312574:151312596:23:1684
MIMAT0003884		0	-	hsa-miR-454-5p	chr17:54569970:54569991:22:1200
MIMAT0003885		0	-	hsa-miR-454-3p	chr17:54569929:54569951:23:1199
MIMAT0003887		0	-	hsa-miR-769-3p	chr19:51214099:51214121:23:1314
MIMAT0003888		0	-	hsa-miR-766-3p	chrX:118664753:118664774:22:1623
MIMAT0003945		0	-	hsa-miR-765	chr1:155172571:155172591:21:34
MIMAT0003948		0	-	hsa-miR-770-5p	chr14:100388500:100388522:23:924
MIMAT0004185		0	-	hsa-miR-802	chr21:36014901:36014923:23:1523
MIMAT0004284		0	-	hsa-miR-675-5p	chr11:1974605:1974627:23:714
MIMAT0004450		0	-	hsa-miR-297	chr4:112001228:112001248:21:243
MIMAT0004481		0	-	hsa-let-7a-3p	chr22:44887345:44887365:21:1551
MIMAT0004482		0	-	hsa-let-7b-3p	chr22:44888290:44888311:22:1553
MIMAT0004483		0	-	#N/A	chr21:16834052:16834073:22:1518
MIMAT0004485		0	-	hsa-let-7e-3p	chr19:56887904:56887925:22:1321
MIMAT0004486		0	-	hsa-let-7f-1-3p	chr9:95978513:95978534:22:590
MIMAT0004487		0	-	hsa-let-7f-2-3p	chrX:53600881:53600902:22:1596
MIMAT0004488		0	-	hsa-miR-15a-3p	chr13:49521266:49521287:22:872
MIMAT0004489		0	-	hsa-miR-16-1-3p	chr13:49521121:49521142:22:870
MIMAT0004490		0	-	hsa-miR-19a-5p	chr13:90801160:90801181:22:880
MIMAT0004491		0	-	hsa-miR-19b-1-5p	chr13:90801463:90801485:23:884
MIMAT0004492		0	-	hsa-miR-19b-2-5p	chrX:133131422:133131443:22:1630
MIMAT0004493		0	-	hsa-miR-20a-3p	chr13:90801364:90801385:22:883
MIMAT0004497		0	-	hsa-miR-24-2-5p	chr19:13808139:13808160:22:1297
MIMAT0004499		0	-	hsa-miR-26a-1-3p	chr3:37985948:37985969:22:144
MIMAT0004500		0	-	hsa-miR-26b-3p	chr2:218975660:218975681:22:115
MIMAT0004503		0	-	hsa-miR-29a-5p	chr7:130212084:130212105:22:441
MIMAT0004504		0	-	hsa-miR-31-3p	chr9:21502119:21502140:22:578
MIMAT0004505		0	-	hsa-miR-32-3p	chr9:110848331:110848352:22:600
MIMAT0004506		0	-	hsa-miR-33a-3p	chr22:40626940:40626961:22:1548
MIMAT0004507		0	-	hsa-miR-92a-1-5p	chr13:90801580:90801602:23:886
MIMAT0004508		0	-	hsa-miR-92a-2-5p	chrX:133131278:133131299:22:1628
MIMAT0004510		0	-	hsa-miR-96-3p	chr7:129201772:129201793:22:434
MIMAT0004511		0	-	hsa-miR-99a-3p	chr21:16833330:16833351:22:1516
MIMAT0004512		0	-	hsa-miR-100-3p	chr11:121528157:121528178:22:748
MIMAT0004513		0	-	hsa-miR-101-5p	chr1:65296747:65296768:22:17
MIMAT0004514		0	-	hsa-miR-29b-1-5p	chr7:130212805:130212828:24:443
MIMAT0004515		0	-	hsa-miR-29b-2-5p	chr1:206042459:206042480:22:57
MIMAT0004516		0	-	hsa-miR-105-3p	chrX:151313548:151313569:22:1686
MIMAT0004517		0	-	hsa-miR-106a-3p	chrX:133131903:133131924:22:1635
MIMAT0004543		0	-	hsa-miR-192-3p	chr11:64415206:64415227:22:726
MIMAT0004548		0	-	hsa-miR-129-1-3p	chr7:127635210:127635231:22:431
MIMAT0004550		0	-	hsa-miR-30c-2-3p	chr6:72143387:72143408:22:383
MIMAT0004551		0	-	hsa-miR-30d-3p	chr8:135886303:135886324:22:535
MIMAT0004552		0	-	hsa-miR-139-3p	chr11:72003757:72003778:22:732
MIMAT0004553		0	-	hsa-miR-7-1-3p	chr9:85774505:85774526:22:585
MIMAT0004554		0	-	hsa-miR-7-2-3p	chr15:86956132:86956153:22:1096
MIMAT0004555		0	-	hsa-miR-10a-3p	chr17:44012224:44012245:22:1194
MIMAT0004556		0	-	hsa-miR-10b-3p	chr2:176723343:176723364:22:107
MIMAT0004557		0	-	hsa-miR-34a-3p	chr1:9134338:9134359:22:6
MIMAT0004558		0	-	hsa-miR-181a-2-3p	chr9:126494619:126494640:22:608
MIMAT0004559		0	-	hsa-miR-181c-3p	chr19:13846578:13846599:22:1303
MIMAT0004561		0	-	hsa-miR-187-5p	chr18:31738831:31738852:22:1271
MIMAT0004562		0	-	hsa-miR-196a-3p	chr12:52671851:52671872:22:799
MIMAT0004564		0	-	hsa-miR-214-5p	chr1:170374619:170374640:22:42
MIMAT0004565		0	-	hsa-miR-218-1-3p	chr4:20139064:20139085:22:233
MIMAT0004566		0	-	hsa-miR-218-2-3p	chr5:168127750:168127771:22:328
MIMAT0004567		0	-	hsa-miR-219-1-3p	chr6:33283652:33283673:22:378
MIMAT0004569		0	-	hsa-miR-222-5p	chrX:45491422:45491443:22:1581
MIMAT0004570		0	-	hsa-miR-223-5p	chrX:65155463:65155484:22:1599
MIMAT0004584		0	-	hsa-let-7g-3p	chr3:52277335:52277355:21:155
MIMAT0004585		0	-	hsa-let-7i-3p	chr12:61283795:61283816:22:811
MIMAT0004587		0	-	hsa-miR-23b-5p	chr9:96887331:96887352:22:593
MIMAT0004589		0	-	hsa-miR-30b-3p	chr8:135881956:135881977:22:533
MIMAT0004590		0	-	hsa-miR-122-3p	chr18:54269337:54269358:22:1275
MIMAT0004591		0	-	hsa-miR-124-5p	chr20:61280312:61280333:22:1482
MIMAT0004592		0	-	hsa-miR-125b-1-3p	chr11:121475686:121475707:22:744
MIMAT0004593		0	-	hsa-miR-130a-5p	chr11:57165268:57165289:22:721
MIMAT0004594		0	-	hsa-miR-132-5p	chr17:1900008:1900029:22:1166
MIMAT0004595		0	-	hsa-miR-135a-3p	chr3:52303287:52303308:22:157
MIMAT0004596		0	-	hsa-miR-138-2-3p	chr16:55449988:55450009:22:1138
MIMAT0004599		0	-	hsa-miR-143-5p	chr5:148788701:148788722:22:317
MIMAT0004600		0	-	hsa-miR-144-5p	chr17:24212726:24212747:22:1184
MIMAT0004601		0	-	hsa-miR-145-3p	chr5:148790456:148790477:22:320
MIMAT0004604		0	-	hsa-miR-127-5p	chr14:100419092:100419113:22:933
MIMAT0004605		0	-	hsa-miR-129-2-3p	chr11:43559577:43559598:22:720
MIMAT0004606		0	-	hsa-miR-136-3p	chr14:100420841:100420862:22:938
MIMAT0004607		0	-	hsa-miR-138-1-3p	chr3:44130771:44130792:22:146
MIMAT0004608		0	-	hsa-miR-146a-3p	chr5:159844994:159845015:22:326
MIMAT0004609		0	-	hsa-miR-149-3p	chr2:241044147:241044167:21:121
MIMAT0004610		0	-	hsa-miR-150-3p	chr19:54695865:54695886:22:1316
MIMAT0004612		0	-	hsa-miR-186-3p	chr1:71305912:71305933:22:19
MIMAT0004613		0	-	hsa-miR-188-3p	chrX:49654903:49654923:21:1585
MIMAT0004658		0	-	hsa-miR-155-3p	chr21:25868206:25868227:22:1522
MIMAT0004671		0	-	hsa-miR-194-3p	chr11:64415415:64415436:22:728
MIMAT0004673		0	-	hsa-miR-29c-5p	chr1:206041870:206041891:22:55
MIMAT0004674		0	-	hsa-miR-30c-1-3p	chr1:40995599:40995620:22:15
MIMAT0004675		0	-	hsa-miR-219-2-3p	chr9:130194731:130194752:22:612
MIMAT0004676		0	-	hsa-miR-34b-3p	chr11:110888923:110888944:22:741
MIMAT0004677		0	-	hsa-miR-34c-3p	chr11:110889420:110889441:22:743
MIMAT0004681		0	-	hsa-miR-26a-2-3p	chr12:56504669:56504690:22:808
MIMAT0004683		0	-	hsa-miR-362-3p	chrX:49660354:49660375:22:1589
MIMAT0004685		0	-	hsa-miR-302d-5p	chr4:113788649:113788670:22:247
MIMAT0004686		0	-	hsa-miR-367-5p	chr4:113788519:113788540:22:245
MIMAT0004687		0	-	hsa-miR-371a-5p	chr19:58982747:58982766:20:1400
MIMAT0004689		0	-	hsa-miR-377-5p	chr14:100598147:100598168:22:983
MIMAT0004690		0	-	hsa-miR-379-3p	chr14:100558200:100558221:22:941
MIMAT0004693		0	-	hsa-miR-330-5p	chr19:50834146:50834167:22:1311
MIMAT0004694		0	-	hsa-miR-342-5p	chr14:99645764:99645784:21:921
MIMAT0004695		0	-	hsa-miR-337-5p	chr14:100410606:100410626:21:927
MIMAT0004696		0	-	hsa-miR-323a-5p	chr14:100561838:100561859:22:949
MIMAT0004698		0	-	hsa-miR-135b-3p	chr1:203684073:203684094:22:52
MIMAT0004699		0	-	hsa-miR-148b-5p	chr12:53017292:53017313:22:802
MIMAT0004701		0	-	hsa-miR-338-5p	chr17:76714317:76714338:22:1212
MIMAT0004702		0	-	hsa-miR-339-3p	chr7:1029116:1029138:23:398
MIMAT0004749		0	-	hsa-miR-424-3p	chrX:133508339:133508359:21:1644
MIMAT0004751		0	-	hsa-miR-18b-3p	chrX:133131737:133131758:22:1633
MIMAT0004752		0	-	hsa-miR-20b-3p	chrX:133131508:133131529:22:1631
MIMAT0004757		0	-	hsa-miR-431-3p	chr14:100417160:100417181:22:931
MIMAT0004761		0	-	hsa-miR-483-5p	chr11:2111986:2112007:22:716
MIMAT0004763		0	-	hsa-miR-488-3p	chr1:175265132:175265152:21:45
MIMAT0004764		0	-	hsa-miR-490-5p	chr7:136238493:136238512:20:444
MIMAT0004765		0	-	hsa-miR-491-3p	chr9:20706154:20706175:22:577
MIMAT0004766		0	-	hsa-miR-146b-3p	chr10:104186304:104186325:22:678
MIMAT0004768		0	-	hsa-miR-497-3p	chr17:6861980:6862001:22:1171
MIMAT0004770		0	-	hsa-miR-516a-5p	chr19:58956215:58956237:23:1397
MIMAT0004772		0	-	hsa-miR-499a-3p	chr20:33041910:33041931:22:1470
MIMAT0004773		0	-	hsa-miR-500a-5p	chrX:49659792:49659814:23:1586
MIMAT0004776		0	-	hsa-miR-505-5p	chrX:138834020:138834041:22:1649
MIMAT0004777		0	-	hsa-miR-513a-3p	chrX:146115069:146115091:23:1662
MIMAT0004778		0	-	hsa-miR-508-5p	chrX:146126189:146126211:23:1667
MIMAT0004779		0	-	hsa-miR-509-5p	chrX:146149795:146149815:21:1673
MIMAT0004780		0	-	hsa-miR-532-3p	chrX:49654551:49654572:22:1583
MIMAT0004784		0	-	hsa-miR-455-3p	chr9:116011589:116011609:21:603
MIMAT0004785		0	-	hsa-miR-545-5p	chrX:73423723:73423744:22:1605
MIMAT0004792		0	-	hsa-miR-92b-5p	chr1:153431612:153431633:22:29
MIMAT0004793		0	-	hsa-miR-556-3p	chr1:160579015:160579036:22:36
MIMAT0004794		0	-	hsa-miR-551b-5p	chr3:169752358:169752379:22:172
MIMAT0004795		0	-	hsa-miR-574-5p	chr4:38546073:38546095:23:236
MIMAT0004796		0	-	hsa-miR-576-3p	chr4:110629358:110629379:22:242
MIMAT0004797		0	-	hsa-miR-582-3p	chr5:59035212:59035233:22:305
MIMAT0004798		0	-	hsa-miR-548b-5p	chr6:119431961:119431982:22:390
MIMAT0004801		0	-	hsa-miR-590-3p	chr7:73243520:73243540:21:415
MIMAT0004802		0	-	hsa-miR-593-3p	chr7:127509228:127509246:19:429
MIMAT0004803		0	-	hsa-miR-548a-5p	chr8:105565823:105565844:22:523
MIMAT0004804		0	-	hsa-miR-615-5p	chr12:52714019:52714040:22:800
MIMAT0004805		0	-	hsa-miR-616-3p	chr12:56199232:56199253:22:806
MIMAT0004806		0	-	hsa-miR-548c-5p	chr12:63302581:63302602:22:812
MIMAT0004807		0	-	hsa-miR-624-3p	chr14:30553625:30553645:21:915
MIMAT0004809		0	-	hsa-miR-628-5p	chr15:53452480:53452501:22:1083
MIMAT0004812		0	-	hsa-miR-548d-5p	chr17:62898117:62898138:22:1207
MIMAT0004813		0	-	hsa-miR-411-3p	chr14:100559466:100559487:22:943
MIMAT0004814		0	-	hsa-miR-654-3p	chr14:100576360:100576381:22:960
MIMAT0004819		0	-	hsa-miR-671-3p	chr7:150566508:150566528:21:449
MIMAT0004901		0	-	hsa-miR-298	chr20:56826729:56826752:24:1477
MIMAT0004902		0	-	hsa-miR-891a	chrX:144917050:144917071:22:1657
MIMAT0004903		0	-	hsa-miR-300	chr14:100577505:100577526:22:964
MIMAT0004905		0	-	#N/A	chr5:135444163:135444185:23:314
MIMAT0004906		0	-	#N/A	chr5:135444086:135444106:21:313
MIMAT0004907		0	-	hsa-miR-892a	chrX:144885888:144885908:21:1654
MIMAT0004908		0	-	#N/A	chr19:6446970:6446990:21:1290
MIMAT0004910		0	-	hsa-miR-450b-3p	chrX:133501889:133501910:22:1637
MIMAT0004911		0	-	hsa-miR-874	chr5:137011169:137011190:22:315
MIMAT0004912		0	-	hsa-miR-890	chrX:144883530:144883550:21:1651
MIMAT0004913		0	-	hsa-miR-891b	chrX:144890309:144890330:22:1656
MIMAT0004915		0	-	#N/A	chr19:53755391:53755412:22:1315
MIMAT0004916		0	-	hsa-miR-888-5p	chrX:144884039:144884059:21:1653
MIMAT0004917		0	-	hsa-miR-888-3p	chrX:144884003:144884024:22:1652
MIMAT0004918		0	-	hsa-miR-892b	chrX:144886417:144886438:22:1655
MIMAT0004919		0	-	hsa-miR-541-5p	chr14:100600595:100600619:25:985
MIMAT0004920		0	-	hsa-miR-541-3p	chr14:100600639:100600660:22:986
MIMAT0004921		0	-	hsa-miR-889	chr14:100584040:100584060:21:970
MIMAT0004922		0	-	hsa-miR-875-5p	chr8:100618233:100618254:22:520
MIMAT0004923		0	-	hsa-miR-875-3p	chr8:100618200:100618220:21:519
MIMAT0004924		0	-	hsa-miR-876-5p	chr9:28853672:28853693:22:581
MIMAT0004925		0	-	hsa-miR-876-3p	chr9:28853633:28853654:22:580
MIMAT0004926		0	-	hsa-miR-708-5p	chr11:78790768:78790790:23:736
MIMAT0004927		0	-	hsa-miR-708-3p	chr11:78790723:78790744:22:735
MIMAT0004928		0	-	hsa-miR-147b	chr15:43512589:43512610:22:1079
MIMAT0004929		0	-	hsa-miR-190b	chr1:152432812:152432832:21:28
MIMAT0004946		0	-	hsa-miR-744-3p	chr17:11926009:11926030:22:1176
MIMAT0004947		0	-	hsa-miR-885-5p	chr3:10411214:10411235:22:140
MIMAT0004948		0	-	hsa-miR-885-3p	chr3:10411182:10411203:22:139
MIMAT0004951		0	-	hsa-miR-887	chr5:15988339:15988360:22:297
MIMAT0004952		0	-	hsa-miR-665	chr14:100411166:100411185:20:929
MIMAT0004953		0	-	hsa-miR-873-5p	chr9:28878922:28878942:21:582
MIMAT0004954		0	-	hsa-miR-543	chr14:100568124:100568145:22:955
MIMAT0004956		0	-	hsa-miR-374b-3p	chrX:73355116:73355137:22:1602
MIMAT0004957		0	-	hsa-miR-760	chr1:94085025:94085044:20:21
MIMAT0004958		0	-	hsa-miR-301b	chr22:20337315:20337337:23:1539
MIMAT0004959		0	-	hsa-miR-216b	chr2:56081402:56081423:22:100
MIMAT0004960		0	-	hsa-miR-208b	chr14:22957045:22957066:22:914
MIMAT0004970		0	-	hsa-miR-920	chr12:24256673:24256692:20:795
MIMAT0004971		0	-	hsa-miR-921	chr1:164390633:164390657:25:37
MIMAT0004972		0	-	hsa-miR-922	chr3:198885765:198885787:23:182
MIMAT0004974		0	-	hsa-miR-924	chr18:35456114:35456133:20:1272
MIMAT0004975		0	-	hsa-miR-509-3-5p	chrX:146148905:146148926:22:1671
MIMAT0004976		0	-	hsa-miR-933	chr2:175740615:175740636:22:105
MIMAT0004977		0	-	hsa-miR-934	chrX:135460718:135460739:22:1646
MIMAT0004979		0	-	hsa-miR-936	chr10:105797898:105797919:22:680
MIMAT0004981		0	-	hsa-miR-938	chr10:29931245:29931266:22:666
MIMAT0004982		0	-	hsa-miR-939-5p	chr8:145590215:145590238:24:542
MIMAT0004983		0	-	hsa-miR-940	chr16:2261809:2261829:21:1130
MIMAT0004985		0	-	hsa-miR-942	chr1:117438801:117438822:22:26
MIMAT0004986		0	-	hsa-miR-943	chr4:1957927:1957947:21:228
MIMAT0004987		0	-	hsa-miR-944	chr3:191030459:191030480:22:180
MIMAT0005449		0	-	hsa-miR-523-5p	chr19:58893467:58893488:22:1350
MIMAT0005450		0	-	hsa-miR-518e-5p	chr19:58924920:58924941:22:1375
MIMAT0005451		0	-	hsa-miR-522-5p	chr19:58946293:58946314:22:1389
MIMAT0005452		0	-	hsa-miR-519a-5p	chr19:58947478:58947499:22:1391
MIMAT0005454		0	-	hsa-miR-519b-5p	chr19:58890292:58890313:22:1346
MIMAT0005455		0	-	hsa-miR-520c-5p	chr19:58902535:58902556:22:1357
MIMAT0005456		0	-	hsa-miR-518d-5p	chr19:58929959:58929980:22:1379
MIMAT0005457		0	-	hsa-miR-518a-5p	chr19:58934415:58934434:20:1383
MIMAT0005458		0	-	hsa-miR-1224-5p	chr3:185441888:185441906:19:175
MIMAT0005459		0	-	hsa-miR-1224-3p	chr3:185441952:185441972:21:176
MIMAT0005572		0	-	hsa-miR-1225-5p	chr16:2080264:2080285:22:1129
MIMAT0005573		0	-	hsa-miR-1225-3p	chr16:2080196:2080217:22:1128
MIMAT0005580		0	-	hsa-miR-1227-3p	chr19:2185060:2185079:20:1287
MIMAT0005582		0	-	hsa-miR-1228-5p	chr12:55874555:55874575:21:804
MIMAT0005583		0	-	hsa-miR-1228-3p	chr12:55874606:55874625:20:805
MIMAT0005584		0	-	hsa-miR-1229-3p	chr5:179157883:179157905:23:332
MIMAT0005586		0	-	hsa-miR-1231	chr1:200044367:200044386:20:51
MIMAT0005588		0	-	hsa-miR-1233-3p	chr15:32607782:32607801:20:1075
MIMAT0005589		0	-	hsa-miR-1234-3p	chr8:145596285:145596306:22:543
MIMAT0005591		0	-	hsa-miR-1236-3p	chr6:32032594:32032615:22:376
MIMAT0005592		0	-	hsa-miR-1237-3p	chr11:63892732:63892752:21:725
MIMAT0005593		0	-	hsa-miR-1238-3p	chr19:10523860:10523879:20:1292
MIMAT0005788		0	-	hsa-miR-513b	chrX:146088302:146088323:22:1659
MIMAT0005789		0	-	hsa-miR-513c-5p	chrX:146078962:146078983:22:1658
MIMAT0005791		0	-	hsa-miR-1264	chrX:113793428:113793450:23:1617
MIMAT0005794		0	-	hsa-miR-1296	chr10:64802777:64802798:22:669
MIMAT0005795		0	-	hsa-miR-1323	chr19:58867045:58867066:22:1329
MIMAT0005796		0	-	hsa-miR-1271-5p	chr5:175727570:175727591:22:331
MIMAT0005798		0	-	hsa-miR-1185-5p	chr14:100580303:100580323:21:966
MIMAT0005799		0	-	hsa-miR-1283	chr19:58953312:58953333:22:1396
MIMAT0005800		0	-	hsa-miR-1298	chrX:113855924:113855945:22:1618
MIMAT0005823		0	-	hsa-miR-1178-3p	chr12:118635836:118635856:21:827
MIMAT0005824		0	-	hsa-miR-1179	chr15:86952357:86952377:21:1094
MIMAT0005826		0	-	hsa-miR-1181	chr19:10375180:10375200:21:1291
MIMAT0005827		0	-	hsa-miR-1182	chr1:229222209:229222231:23:65
MIMAT0005828		0	-	hsa-miR-1183	chr7:21477249:21477275:27:403
MIMAT0005829		0	-	hsa-miR-1184	chrX:154340433:154340455:23:1688
MIMAT0005863		0	-	hsa-miR-1200	chr7:36925532:36925553:22:413
MIMAT0005864		0	-	#N/A	chr14:19864455:19864478:24:912
MIMAT0005865		0	-	hsa-miR-1202	chr6:156309636:156309656:21:393
MIMAT0005866		0	-	hsa-miR-1203	chr17:43588846:43588866:21:1193
MIMAT0005867		0	-	hsa-miR-663b	chr2:132731012:132731033:22:103
MIMAT0005868		0	-	hsa-miR-1204	chr8:128877394:128877414:21:527
MIMAT0005869		0	-	hsa-miR-1205	chr8:129042069:129042088:20:528
MIMAT0005870		0	-	hsa-miR-1206	chr8:129090330:129090350:21:529
MIMAT0005871		0	-	hsa-miR-1207-5p	chr8:129130588:129130608:21:530
MIMAT0005872		0	-	hsa-miR-1207-3p	chr8:129130632:129130649:18:531
MIMAT0005873		0	-	hsa-miR-1208	chr8:129231556:129231575:20:532
MIMAT0005874		0	-	hsa-miR-548e	chr10:112738727:112738748:22:682
MIMAT0005875		0	-	hsa-miR-548j	chr22:25281239:25281260:22:1543
MIMAT0005876		0	-	hsa-miR-1285-3p	chr7:91671276:91671297:22:416
MIMAT0005877		0	-	hsa-miR-1286	chr22:18616667:18616687:21:1537
MIMAT0005878		0	-	hsa-miR-1287	chr10:100145017:100145038:22:675
MIMAT0005879		0	-	hsa-miR-1289	chr20:33505225:33505247:23:1471
MIMAT0005880		0	-	hsa-miR-1290	chr1:19096158:19096176:19:8
MIMAT0005881		0	-	hsa-miR-1291	chr12:47334543:47334566:24:796
MIMAT0005883		0	-	hsa-miR-1293	chr12:48914231:48914252:22:797
MIMAT0005884		0	-	hsa-miR-1294	chr5:153706907:153706928:22:323
MIMAT0005885		0	-	hsa-miR-1295a	chr1:169337502:169337522:21:40
MIMAT0005886		0	-	hsa-miR-1297	chr13:53784116:53784132:17:874
MIMAT0005887		0	-	hsa-miR-1299	chr9:68292058:68292079:22:583
MIMAT0005889		0	-	hsa-miR-548l	chr11:93839358:93839379:22:739
MIMAT0005890		0	-	hsa-miR-1302	chr20:48664632:48664652:21:1474
MIMAT0005892		0	-	hsa-miR-1304-5p	chr11:93106537:93106558:22:738
MIMAT0005893		0	-	hsa-miR-1305	chr4:183327491:183327512:22:261
MIMAT0005894		0	-	hsa-miR-1243	chr4:114247473:114247494:22:254
MIMAT0005895		0	-	hsa-miR-548f	chrX:32569527:32569545:19:1577
MIMAT0005896		0	-	hsa-miR-1244	chr12:12156208:12156233:26:792
MIMAT0005897		0	-	hsa-miR-1245a	chr2:189551108:189551128:21:111
MIMAT0005900		0	-	hsa-miR-1248	chr3:187987159:187987185:27:177
MIMAT0005902		0	-	hsa-miR-1250	chr17:76721659:76721679:21:1213
MIMAT0005903		0	-	hsa-miR-1251	chr12:96409823:96409843:21:821
MIMAT0005904		0	-	hsa-miR-1253	chr17:2598182:2598202:21:1168
MIMAT0005905		0	-	hsa-miR-1254	chr10:70189099:70189122:24:670
MIMAT0005906		0	-	hsa-miR-1255a	chr4:102470544:102470566:23:240
MIMAT0005907		0	-	hsa-miR-1256	chr1:21187456:21187477:22:9
MIMAT0005908		0	-	hsa-miR-1257	chr20:59962071:59962091:21:1479
MIMAT0005909		0	-	hsa-miR-1258	chr2:180433816:180433836:21:109
MIMAT0005910		0	-	#N/A	chr20:47330270:47330290:21:1472
MIMAT0005912		0	-	hsa-miR-548g-3p	chr4:148485244:148485265:22:258
MIMAT0005913		0	-	hsa-miR-1261	chr11:90241995:90242013:19:737
MIMAT0005914		0	-	hsa-miR-1262	chr1:68421846:68421867:22:18
MIMAT0005915		0	-	hsa-miR-1263	chr3:165372004:165372025:22:170
MIMAT0005916		0	-	hsa-miR-548n	chr7:34946940:34946961:22:412
MIMAT0005917		0	-	hsa-miR-548m	chrX:94204846:94204866:21:1614
MIMAT0005918		0	-	hsa-miR-1265	chr10:14518595:14518616:22:659
MIMAT0005919		0	-	hsa-miR-548o-3p	chr7:101833199:101833220:22:426
MIMAT0005920		0	-	hsa-miR-1266	chr15:50356654:50356676:23:1080
MIMAT0005921		0	-	hsa-miR-1267	chr13:106981565:106981585:21:889
MIMAT0005922		0	-	hsa-miR-1268a	chr15:20014622:20014639:18:1073
MIMAT0005923		0	-	hsa-miR-1269a	chr4:66825204:66825225:22:238
MIMAT0005924		0	-	hsa-miR-1270	chr19:20371127:20371149:23:1308
MIMAT0005925		0	-	hsa-miR-1272	chr15:62841722:62841747:26:1086
MIMAT0005926		0	-	hsa-miR-1273a	chr8:101105388:101105412:25:521
MIMAT0005928		0	-	hsa-miR-548h-5p	chr17:13387638:13387659:22:1177
MIMAT0005929		0	-	hsa-miR-1275	chr6:34075772:34075788:17:379
MIMAT0005930		0	-	hsa-miR-1276	chr15:84114782:84114801:20:1093
MIMAT0005931		0	-	hsa-miR-302e	chr11:7212579:7212595:17:717
MIMAT0005932		0	-	hsa-miR-302f	chr18:26132901:26132917:17:1269
MIMAT0005933		0	-	hsa-miR-1277-3p	chrX:117404432:117404453:22:1622
MIMAT0005934		0	-	hsa-miR-548p	chr5:100180100:100180121:22:310
MIMAT0005935		0	-	hsa-miR-548i	chrX:83367460:83367481:22:1610
MIMAT0005936		0	-	hsa-miR-1278	chr1:191372306:191372327:22:47
MIMAT0005937		0	-	hsa-miR-1279	chr12:67953234:67953250:17:814
MIMAT0005939		0	-	hsa-miR-1281	chr22:39818496:39818512:17:1546
MIMAT0005940		0	-	hsa-miR-1282	chr15:41873221:41873240:20:1078
MIMAT0005942		0	-	hsa-miR-1288	chr17:16126098:16126118:21:1178
MIMAT0005943		0	-	hsa-miR-1292-5p	chr20:2581426:2581450:25:1463
MIMAT0005944		0	-	hsa-miR-1252	chr12:78337173:78337194:22:815
MIMAT0005945		0	-	hsa-miR-1255b-5p	chr4:36104421:36104442:22:235
MIMAT0005946		0	-	#N/A	chr3:129563703:129563719:17:165
MIMAT0005948		0	-	hsa-miR-664a-5p	chr1:218440550:218440573:24:63
MIMAT0005949		0	-	hsa-miR-664a-3p	chr1:218440513:218440535:23:62
MIMAT0005950		0	-	hsa-miR-1306-3p	chr22:18453636:18453653:18:1536
MIMAT0005952		0	-	hsa-miR-1321	chrX:84977494:84977511:18:1611
MIMAT0005953		0	-	hsa-miR-1322	chr8:10720294:10720312:19:508
MIMAT0005955		0	-	hsa-miR-1197	chr14:100561711:100561731:21:948
MIMAT0005956		0	-	hsa-miR-1324	chr3:75762665:75762688:24:160
MIMAT0006765		0	-	hsa-miR-1825	chr20:30289295:30289312:18:1467
MIMAT0006767		0	-	hsa-miR-1827	chr12:99107842:99107859:18:823
MIMAT0006778		0	-	hsa-miR-516a-3p	chr19:58956260:58956277:18:1398
MIMAT0006790		0	-	hsa-miR-675-3p	chr11:1974573:1974592:20:713
MIMAT0007347		0	-	hsa-miR-1469	chr15:94677495:94677516:22:1099
MIMAT0007348		0	-	hsa-miR-1470	chr19:15421360:15421380:21:1306
MIMAT0007349		0	-	hsa-miR-1471	chr2:232465230:232465251:22:118
MIMAT0007399		0	-	hsa-miR-1537	chr1:234082922:234082943:22:66
MIMAT0007400		0	-	hsa-miR-1538	chr16:68157211:68157233:23:1140
MIMAT0007401		0	-	hsa-miR-1539	chr18:45267771:45267791:21:1273
MIMAT0007881		0	-	hsa-miR-1908	chr11:61339256:61339276:21:724
MIMAT0007882		0	-	hsa-miR-1909-5p	chr19:1767201:1767221:21:1286
MIMAT0007883		0	-	hsa-miR-1909-3p	chr19:1767167:1767188:22:1285
MIMAT0007885		0	-	hsa-miR-1911-5p	chrX:113904012:113904034:23:1619
MIMAT0007886		0	-	hsa-miR-1911-3p	chrX:113904049:113904068:20:1620
MIMAT0007887		0	-	hsa-miR-1912	chrX:113792321:113792342:22:1616
MIMAT0007888		0	-	hsa-miR-1913	chr6:166842841:166842862:22:394
MIMAT0007889		0	-	hsa-miR-1914-5p	chr20:62043307:62043328:22:1488
MIMAT0007890		0	-	hsa-miR-1914-3p	chr20:62043270:62043291:22:1487
MIMAT0007891		0	-	hsa-miR-1915-5p	chr10:21825543:21825564:22:663
MIMAT0007892		0	-	hsa-miR-1915-3p	chr10:21825510:21825529:20:662
MIMAT0009197		0	-	hsa-miR-205-3p	chr1:207672172:207672192:21:59
MIMAT0009198		0	-	hsa-miR-224-3p	chrX:150877711:150877733:23:1678
MIMAT0009199		0	-	hsa-miR-365a-5p	chr17:26926572:26926593:22:1189
MIMAT0009201		0	-	hsa-miR-196b-3p	chr7:27175636:27175657:22:406
MIMAT0009203		0	-	hsa-miR-449b-3p	chr5:54502251:54502272:22:303
MIMAT0009206		0	-	hsa-miR-2113	chr6:98579184:98579204:21:387
MIMAT0009447		0	-	hsa-miR-1972	chr16:68621798:68621819:22:1143
MIMAT0009448		0	-	hsa-miR-1973	chr4:117440356:117440374:19:256
MIMAT0009451		0	-	hsa-miR-1976	chr1:26753653:26753672:20:10
MIMAT0009977		0	-	hsa-miR-2052	chr8:75780485:75780504:20:517
MIMAT0009978		0	-	hsa-miR-2053	chr8:113724959:113724981:23:524
MIMAT0009979		0	-	hsa-miR-2054	chr4:126647865:126647887:23:257
MIMAT0010195		0	-	hsa-let-7a-2-3p	chr11:121522440:121522461:22:746

## Sheet: DHA Treated Exosome
ACC	Reads	Reads per Million (RPM)		Name	Chromosome
MIMAT0000076	3846	5849.78	-	hsa-miR-21-5p	chr17:55273417:55273438:22:1202	Highlighted rows do not contain a microRNA identifier
MIMAT0000062	1635	2486.84	-	hsa-let-7a-5p	chr22:44887297:44887318:22:1550
MIMAT0000689	1535	2334.74	-	hsa-miR-99b-5p	chr19:56887684:56887705:22:1318
MIMAT0000419	1214	1846.5	-	hsa-miR-27b-3p	chr9:96887609:96887629:21:596
MIMAT0000084	1187	1805.43	-	hsa-miR-27a-3p	chr19:13808260:13808280:21:1298
MIMAT0000067	1048	1594.01	-	hsa-let-7f-5p	chrX:53600931:53600952:22:1597
MIMAT0005898	835	1270.04	-	hsa-miR-1246	chr2:177173997:177174015:19:108
MIMAT0000440	691	1051.01	-	hsa-miR-191-5p	chr3:49033108:49033130:23:153
MIMAT0000259	643	978.005	-	hsa-miR-182-5p	chr7:129197522:129197545:24:433
MIMAT0000092	470	714.871	-	hsa-miR-92a-3p	chrX:133131239:133131260:22:1627
MIMAT0000082	304	462.385	-	hsa-miR-26a-5p	chr12:56504707:56504728:22:809
MIMAT0000087	266	404.587	-	hsa-miR-30a-5p	chr6:72170018:72170039:22:386
MIMAT0000710	260	395.461	-	hsa-miR-365a-3p	chr17:26926611:26926632:22:1190
MIMAT0000245	259	393.94	-	hsa-miR-30d-5p	chr8:135886343:135886364:22:536
MIMAT0000415	215	327.016	-	hsa-let-7i-5p	chr12:61283739:61283760:22:810
MIMAT0000318	213	323.974	-	hsa-miR-200b-3p	chr1:1092404:1092425:22:1
MIMAT0004494	201	305.722	-	hsa-miR-21-3p	chr17:55273455:55273475:21:1203
MIMAT0004697	198	301.159	-	hsa-miR-151a-5p	chr8:141811903:141811923:21:538
MIMAT0006766	182	276.823	-	#N/A	chr16:33873010:33873036:27:1136
MIMAT0000757	162	246.402	-	hsa-miR-151a-3p	chr8:141811867:141811887:21:537
MIMAT0000443	157	238.797	-	hsa-miR-125a-5p	chr19:56888334:56888357:24:1322
MIMAT0005792	143	217.503	-	hsa-miR-320b	chr1:222511373:222511394:22:64
MIMAT0000066	140	212.94	-	hsa-let-7e-5p	chr19:56887859:56887880:22:1320
MIMAT0000732	139	211.419	-	hsa-miR-378a-3p	chr5:149092624:149092644:21:322
MIMAT0000064	132	200.772	-	hsa-let-7c	chr21:16834030:16834051:22:1517
MIMAT0004984	101	153.621	-	hsa-miR-941	chr20:62021712:62021734:23:1486
MIMAT0000256	100	152.1	-	hsa-miR-181a-5p	chr9:126494581:126494603:23:607
MIMAT0000418	98	149.058	-	hsa-miR-23b-3p	chr9:96887369:96887389:21:594
MIMAT0000510	85	129.285	-	hsa-miR-320a	chr8:22158432:22158453:22:511
MIMAT0004748	83	126.243	-	hsa-miR-423-5p	chr17:25468240:25468262:23:1185
MIMAT0000080	78	118.638	-	hsa-miR-24-3p	chr19:13808102:13808123:22:1296
MIMAT0000617	74	112.554	-	hsa-miR-200c-3p	chr12:6943167:6943189:23:789
MIMAT0009450	71	107.991	-	#N/A	chr7:148269564:148269588:25:447
MIMAT0002174	65	98.8652	-	hsa-miR-484	chr16:15644660:15644681:22:1135
MIMAT0000257	63	95.8232	-	hsa-miR-181b-5p	chr9:126495826:126495848:23:609
MIMAT0004496	56	85.1762	-	hsa-miR-23a-5p	chr19:13808443:13808464:22:1301
MIMAT0001340	54	82.1341	-	hsa-miR-423-3p	chr17:25468276:25468298:23:1186
MIMAT0004502	53	80.6131	-	hsa-miR-28-3p	chr3:189889317:189889338:22:179
MIMAT0000243	48	73.0081	-	hsa-miR-148a-3p	chr7:25956066:25956087:22:404
MIMAT0000101	44	66.9241	-	hsa-miR-103a-3p	chr20:3846187:3846211:25:1465
MIMAT0000244	44	66.9241	-	hsa-miR-30c-5p	chr6:72143426:72143448:23:384
MIMAT0004762	44	66.9241	-	hsa-miR-486-3p	chr8:41637117:41637137:21:513
MIMAT0007402	44	66.9241	-	hsa-miR-103b	chr20:3846187:3846211:25:1465
MIMAT0000063	42	63.8821	-	hsa-let-7b-5p	chr22:44888236:44888257:22:1552
MIMAT0000077	42	63.8821	-	hsa-miR-22-3p	chr17:1563957:1563978:22:1163
MIMAT0000104	42	63.8821	-	hsa-miR-107	chr10:91342492:91342514:23:673
MIMAT0002177	42	63.8821	-	hsa-miR-486-5p	chr8:41637158:41637179:22:514
MIMAT0000097	41	62.3611	-	hsa-miR-99a-5p	chr21:16833293:16833314:22:1515
MIMAT0000414	39	59.3191	-	hsa-let-7g-5p	chr3:52277391:52277412:22:156
MIMAT0002871	39	59.3191	-	hsa-miR-500a-3p	chrX:49659831:49659852:22:1587
MIMAT0004774	38	57.7981	-	hsa-miR-501-3p	chrX:49661121:49661142:22:1591
MIMAT0000098	37	56.2771	-	hsa-miR-100-5p	chr11:121528192:121528213:22:749
MIMAT0000432	36	54.7561	-	hsa-miR-141-3p	chr12:6943580:6943601:22:791
MIMAT0000753	36	54.7561	-	hsa-miR-342-3p	chr14:99645806:99645828:23:922
MIMAT0000078	35	53.2351	-	hsa-miR-23a-3p	chr19:13808408:13808428:21:1300
MIMAT0000682	35	53.2351	-	hsa-miR-200a-3p	chr1:1093160:1093181:22:3
MIMAT0000081	31	47.1511	-	hsa-miR-25-3p	chr7:99529129:99529150:22:420
MIMAT0000261	31	47.1511	-	hsa-miR-183-5p	chr7:129202042:129202063:22:437
MIMAT0004672	31	47.1511	-	hsa-miR-106b-3p	chr7:99529560:99529581:22:424
MIMAT0000222	30	45.6301	-	hsa-miR-192-5p	chr11:64415250:64415270:21:727
MIMAT0000692	30	45.6301	-	hsa-miR-30e-5p	chr1:40992631:40992652:22:12
MIMAT0002821	30	45.6301	-	hsa-miR-181d	chr19:13846725:13846747:23:1304
MIMAT0004799	29	44.1091	-	hsa-miR-589-5p	chr7:5502029:5502050:22:401
MIMAT0000069	28	42.5881	-	hsa-miR-16-5p	chr13:49521163:49521184:22:871
MIMAT0000099	28	42.5881	-	hsa-miR-101-3p	chr9:4840346:4840366:21:575
MIMAT0005793	28	42.5881	-	hsa-miR-320c	chr18:20155679:20155698:20:1268
MIMAT0003218	27	41.0671	-	hsa-miR-92b-3p	chr1:153431653:153431674:22:30
MIMAT0000424	25	38.0251	-	hsa-miR-128	chr3:35761024:35761044:21:142
MIMAT0000423	22	33.4621	-	hsa-miR-125b-5p	chr21:16884445:16884466:22:1519
MIMAT0004597	22	33.4621	-	hsa-miR-140-3p	chr16:68524547:68524567:21:1142
MIMAT0000264	21	31.9411	-	hsa-miR-203a	chr14:103653560:103653581:22:995
MIMAT0004775	21	31.9411	-	hsa-miR-502-3p	chrX:49665998:49666019:22:1594
MIMAT0000456	18	27.378	-	hsa-miR-186-5p	chr1:71305951:71305972:22:20
MIMAT0004703	18	27.378	-	hsa-miR-335-3p	chr7:129923240:129923261:22:439
MIMAT0000093	17	25.857	-	hsa-miR-93-5p	chr7:99529373:99529395:23:423
MIMAT0000703	17	25.857	-	hsa-miR-361-5p	chrX:85045341:85045362:22:1613
MIMAT0004945	17	25.857	-	hsa-miR-744-5p	chr17:11925952:11925973:22:1175
MIMAT0000253	16	24.336	-	hsa-miR-10a-5p	chr17:44012264:44012286:23:1195
MIMAT0000254	16	24.336	-	hsa-miR-10b-5p	chr2:176723304:176723326:23:106
MIMAT0000751	16	24.336	-	hsa-miR-330-3p	chr19:50834106:50834128:23:1310
MIMAT0000065	15	22.815	-	hsa-let-7d-5p	chr9:95980945:95980966:22:591
MIMAT0002819	15	22.815	-	hsa-miR-193b-3p	chr16:14305376:14305397:22:1133
MIMAT0003393	15	22.815	-	hsa-miR-425-5p	chr3:49032635:49032657:23:151
MIMAT0000270	14	21.294	-	hsa-miR-181a-3p	chr1:197094820:197094841:22:49
MIMAT0000759	14	21.294	-	hsa-miR-148b-3p	chr12:53017330:53017351:22:803
MIMAT0002888	14	21.294	-	hsa-miR-532-5p	chrX:49654514:49654535:22:1582
MIMAT0004571	14	21.294	-	hsa-miR-200b-5p	chr1:1092368:1092389:22:0
MIMAT0000438	13	19.773	-	hsa-miR-152	chr17:43469538:43469558:21:1192
MIMAT0002809	12	18.252	-	hsa-miR-146b-5p	chr10:104186268:104186289:22:677
MIMAT0004484	12	18.252	-	hsa-let-7d-3p	chr9:95980999:95981020:22:592
MIMAT0004678	12	18.252	-	hsa-miR-99b-3p	chr19:56887722:56887743:22:1319
MIMAT0000095	11	16.731	-	hsa-miR-96-5p	chr7:129201814:129201836:23:435
MIMAT0000417	11	16.731	-	hsa-miR-15b-5p	chr3:161605090:161605111:22:166
MIMAT0001620	11	16.731	-	hsa-miR-200a-5p	chr1:1093122:1093143:22:2
MIMAT0005951	11	16.731	-	hsa-miR-1307-3p	chr10:105144047:105144068:22:679
MIMAT0000227	10	15.21	-	hsa-miR-197-3p	chr1:109943086:109943107:22:24
MIMAT0000446	10	15.21	-	hsa-miR-127-3p	chr14:100419126:100419147:22:934
MIMAT0006764	10	15.21	-	hsa-miR-320d	chrX:139836002:139836020:19:1650
MIMAT0000252	9	13.689	-	hsa-miR-7-5p	chr19:4721713:4721735:23:1289
MIMAT0000420	9	13.689	-	hsa-miR-30b-5p	chr8:135881994:135882015:22:534
MIMAT0000764	9	13.689	-	hsa-miR-339-5p	chr7:1029151:1029173:23:399
MIMAT0003322	9	13.689	-	hsa-miR-652-3p	chrX:109185274:109185294:21:1615
MIMAT0003886	8	12.168	-	hsa-miR-769-5p	chr19:51214060:51214081:22:1313
MIMAT0005938	8	12.168	-	#N/A	chr19:62716222:62716238:17:1406
MIMAT0000455	7	10.647	-	hsa-miR-185-5p	chr22:18400677:18400698:22:1534
MIMAT0000728	7	10.647	-	hsa-miR-375	chr2:219574613:219574634:22:116
MIMAT0004602	7	10.647	-	hsa-miR-125a-3p	chr19:56888372:56888393:22:1323
MIMAT0005797	7	10.647	-	hsa-miR-1301	chr2:25405023:25405046:24:95
MIMAT0005947	7	10.647	-	#N/A	chrX:21990211:21990228:18:1576
MIMAT0000088	6	9.12602	-	hsa-miR-30a-3p	chr6:72169977:72169998:22:385
MIMAT0000096	6	9.12602	-	hsa-miR-98-5p	chrX:53599984:53600005:22:1595
MIMAT0000450	6	9.12602	-	hsa-miR-149-5p	chr2:241044106:241044128:23:120
MIMAT0000772	6	9.12602	-	hsa-miR-345-5p	chr14:99843967:99843988:22:923
MIMAT0005927	6	9.12602	-	#N/A	chr5:41511505:41511522:18:300
MIMAT0005954	6	9.12602	-	#N/A	chr3:165541850:165541866:17:171
MIMAT0000086	5	7.60501	-	hsa-miR-29a-3p	chr7:130212046:130212067:22:440
MIMAT0000435	5	7.60501	-	hsa-miR-143-3p	chr5:148788735:148788755:21:318
MIMAT0000693	5	7.60501	-	hsa-miR-30e-3p	chr1:40992673:40992694:22:13
MIMAT0001631	5	7.60501	-	hsa-miR-451a	chr17:24212546:24212567:22:1182
MIMAT0004495	5	7.60501	-	hsa-miR-22-5p	chr17:1563995:1564016:22:1164
MIMAT0004588	5	7.60501	-	hsa-miR-27b-5p	chr9:96887567:96887588:22:595
MIMAT0000070	4	6.08401	-	hsa-miR-17-5p	chr13:90800874:90800896:23:876
MIMAT0000272	4	6.08401	-	hsa-miR-215	chr1:218357880:218357900:21:60
MIMAT0000681	4	6.08401	-	hsa-miR-29c-3p	chr1:206041832:206041853:22:54
MIMAT0000765	4	6.08401	-	hsa-miR-335-5p	chr7:129923204:129923226:23:438
MIMAT0004482	4	6.08401	-	hsa-let-7b-3p	chr22:44888290:44888311:22:1553
MIMAT0004603	4	6.08401	-	hsa-miR-125b-2-3p	chr21:16884482:16884503:22:1520
MIMAT0004810	4	6.08401	-	hsa-miR-629-5p	chr15:68158819:68158839:21:1088
MIMAT0004909	4	6.08401	-	hsa-miR-450b-5p	chrX:133501926:133501947:22:1638
MIMAT0005825	4	6.08401	-	hsa-miR-1180	chr17:19188418:19188439:22:1181
MIMAT0000266	3	4.56301	-	hsa-miR-205-5p	chr1:207672135:207672156:22:58
MIMAT0000279	3	4.56301	-	hsa-miR-222-3p	chrX:45491385:45491405:21:1580
MIMAT0000433	3	4.56301	-	hsa-miR-142-5p	chr17:53763642:53763662:21:1198
MIMAT0000445	3	4.56301	-	hsa-miR-126-3p	chr9:138684927:138684948:22:615
MIMAT0003239	3	4.56301	-	hsa-miR-574-3p	chr4:38546109:38546130:22:237
MIMAT0003294	3	4.56301	-	hsa-miR-625-5p	chr14:65007588:65007608:21:918
MIMAT0003328	3	4.56301	-	hsa-miR-653	chr7:92950070:92950090:21:417
MIMAT0004501	3	4.56301	-	hsa-miR-27a-5p	chr19:13808300:13808321:22:1299
MIMAT0004559	3	4.56301	-	hsa-miR-181c-3p	chr19:13846578:13846599:22:1303
MIMAT0004679	3	4.56301	-	hsa-miR-296-3p	chr20:56826075:56826096:22:1475
MIMAT0004682	3	4.56301	-	hsa-miR-361-3p	chrX:85045301:85045323:23:1612
MIMAT0004808	3	4.56301	-	hsa-miR-625-3p	chr14:65007625:65007646:22:919
MIMAT0004819	3	4.56301	-	hsa-miR-671-3p	chr7:150566508:150566528:21:449
MIMAT0004955	3	4.56301	-	hsa-miR-374b-5p	chrX:73355146:73355167:22:1603
MIMAT0000094	2	3.04201	-	hsa-miR-95	chr4:8057938:8057959:22:229
MIMAT0000103	2	3.04201	-	hsa-miR-106a-5p	chrX:133131939:133131961:23:1636
MIMAT0000690	2	3.04201	-	hsa-miR-296-5p	chr20:56826110:56826130:21:1476
MIMAT0001343	2	3.04201	-	hsa-miR-425-3p	chr3:49032595:49032616:22:150
MIMAT0001545	2	3.04201	-	hsa-miR-450a-5p	chrX:133502259:133502280:22:1640
MIMAT0002876	2	3.04201	-	hsa-miR-505-3p	chrX:138833984:138834005:22:1648
MIMAT0002891	2	3.04201	-	hsa-miR-18a-3p	chr13:90801053:90801075:23:879
MIMAT0003283	2	3.04201	-	hsa-miR-615-3p	chr12:52714062:52714083:22:801
MIMAT0003339	2	3.04201	-	hsa-miR-421	chrX:73354951:73354973:23:1601
MIMAT0004507	2	3.04201	-	hsa-miR-92a-1-5p	chr13:90801580:90801602:23:886
MIMAT0004560	2	3.04201	-	hsa-miR-183-3p	chr7:129202003:129202024:22:436
MIMAT0004614	2	3.04201	-	hsa-miR-193a-5p	chr17:26911149:26911170:22:1187
MIMAT0004692	2	3.04201	-	hsa-miR-340-5p	chr5:179374966:179374987:22:334
MIMAT0004770	2	3.04201	-	hsa-miR-516a-5p	chr19:58956215:58956237:23:1397
MIMAT0004811	2	3.04201	-	hsa-miR-33b-3p	chr17:17657895:17657916:22:1179
MIMAT0004978	2	3.04201	-	hsa-miR-935	chr19:59177429:59177451:23:1405
MIMAT0005799	2	3.04201	-	hsa-miR-1283	chr19:58953312:58953333:22:1396
MIMAT0000075	1	1.521	-	hsa-miR-20a-5p	chr13:90801328:90801350:23:882
MIMAT0000085	1	1.521	-	hsa-miR-28-5p	chr3:189889277:189889298:22:178
MIMAT0000263	1	1.521	-	hsa-miR-199b-5p	chr9:130046882:130046904:23:611
MIMAT0000444	1	1.521	-	hsa-miR-126-5p	chr9:138684890:138684910:21:614
MIMAT0000451	1	1.521	-	hsa-miR-150-5p	chr19:54695900:54695921:22:1317
MIMAT0000454	1	1.521	-	hsa-miR-184	chr15:77289238:77289259:22:1091
MIMAT0000705	1	1.521	-	hsa-miR-362-5p	chrX:49660317:49660340:24:1588
MIMAT0000720	1	1.521	-	hsa-miR-376c-3p	chr14:100575823:100575843:21:957
MIMAT0000731	1	1.521	-	hsa-miR-378a-5p	chr5:149092586:149092607:22:321
MIMAT0000750	1	1.521	-	hsa-miR-340-3p	chr5:179374924:179374945:22:333
MIMAT0000752	1	1.521	-	hsa-miR-328	chr16:65793730:65793751:22:1139
MIMAT0000760	1	1.521	-	hsa-miR-331-3p	chr12:94226388:94226408:21:820
MIMAT0000761	1	1.521	-	hsa-miR-324-5p	chr17:7067384:7067406:23:1174
MIMAT0001639	1	1.521	-	hsa-miR-409-3p	chr14:100601437:100601458:22:988
MIMAT0002813	1	1.521	-	hsa-miR-493-5p	chr14:100405166:100405187:22:925
MIMAT0002814	1	1.521	-	hsa-miR-432-5p	chr14:100420587:100420609:23:935
MIMAT0002820	1	1.521	-	hsa-miR-497-5p	chr17:6862021:6862041:21:1172
MIMAT0003241	1	1.521	-	hsa-miR-576-5p	chr4:110629319:110629340:22:241
MIMAT0003249	1	1.521	-	hsa-miR-584-5p	chr5:148422128:148422149:22:316
MIMAT0003287	1	1.521	-	hsa-miR-618	chr12:79853705:79853727:23:817
MIMAT0003297	1	1.521	-	hsa-miR-628-3p	chr15:53452443:53452463:21:1082
MIMAT0003298	1	1.521	-	hsa-miR-629-3p	chr15:68158779:68158800:22:1087
MIMAT0003884	1	1.521	-	hsa-miR-454-5p	chr17:54569970:54569991:22:1200
MIMAT0004486	1	1.521	-	hsa-let-7f-1-3p	chr9:95978513:95978534:22:590
MIMAT0004487	1	1.521	-	hsa-let-7f-2-3p	chrX:53600881:53600902:22:1596
MIMAT0004498	1	1.521	-	hsa-miR-25-5p	chr7:99529168:99529188:21:421
MIMAT0004549	1	1.521	-	hsa-miR-148a-5p	chr7:25956104:25956125:22:405
MIMAT0004551	1	1.521	-	hsa-miR-30d-3p	chr8:135886303:135886324:22:535
MIMAT0004553	1	1.521	-	hsa-miR-7-1-3p	chr9:85774505:85774526:22:585
MIMAT0004586	1	1.521	-	hsa-miR-15b-3p	chr3:161605128:161605149:22:167
MIMAT0004615	1	1.521	-	hsa-miR-195-3p	chr17:6861670:6861691:22:1169
MIMAT0004680	1	1.521	-	hsa-miR-130b-5p	chr22:20337606:20337626:21:1540
MIMAT0004699	1	1.521	-	hsa-miR-148b-5p	chr12:53017292:53017313:22:802
MIMAT0004700	1	1.521	-	hsa-miR-331-5p	chr12:94226353:94226374:22:819
MIMAT0004767	1	1.521	-	hsa-miR-193b-5p	chr16:14305339:14305360:22:1132
MIMAT0004780	1	1.521	-	hsa-miR-532-3p	chrX:49654551:49654572:22:1583
MIMAT0004911	1	1.521	-	hsa-miR-874	chr5:137011169:137011190:22:315
MIMAT0004949	1	1.521	-	hsa-miR-877-5p	chr6:30660089:30660108:20:374
MIMAT0004957	1	1.521	-	hsa-miR-760	chr1:94085025:94085044:20:21
MIMAT0004983	1	1.521	-	hsa-miR-940	chr16:2261809:2261829:21:1130
MIMAT0005576	1	1.521	-	hsa-miR-1226-5p	chr3:47866050:47866075:26:148
MIMAT0005577	1	1.521	-	hsa-miR-1226-3p	chr3:47866103:47866124:22:149
MIMAT0005794	1	1.521	-	hsa-miR-1296	chr10:64802777:64802798:22:669
MIMAT0005881	1	1.521	-	hsa-miR-1291	chr12:47334543:47334566:24:796
MIMAT0005888	1	1.521	-	#N/A	chr15:51017866:51017883:18:1081
MIMAT0005892	1	1.521	-	hsa-miR-1304-5p	chr11:93106537:93106558:22:738
MIMAT0005899	1	1.521	-	hsa-miR-1247-5p	chr14:101096451:101096472:22:994
MIMAT0005901	1	1.521	-	hsa-miR-1249	chr22:43975502:43975523:22:1549
MIMAT0005911	1	1.521	-	hsa-miR-1260a	chr14:76802328:76802345:18:920
MIMAT0005920	1	1.521	-	hsa-miR-1266	chr15:50356654:50356676:23:1080
MIMAT0005930	1	1.521	-	hsa-miR-1276	chr15:84114782:84114801:20:1093
MIMAT0005940	1	1.521	-	hsa-miR-1282	chr15:41873221:41873240:20:1078
MIMAT0006789	1	1.521	-	hsa-miR-1468	chrX:62922659:62922679:21:1598
MIMAT0009196	1	1.521	-	hsa-miR-103a-2-5p	chr20:3846152:3846174:23:1464
MIMAT0010133	1	1.521	-	hsa-miR-2110	chr10:115923899:115923920:22:683
MIMAT0000068		0	-	hsa-miR-15a-5p	chr13:49521303:49521324:22:873
MIMAT0000071		0	-	hsa-miR-17-3p	chr13:90800911:90800932:22:877
MIMAT0000072		0	-	hsa-miR-18a-5p	chr13:90801012:90801034:23:878
MIMAT0000073		0	-	hsa-miR-19a-3p	chr13:90801195:90801217:23:881
MIMAT0000074		0	-	hsa-miR-19b-3p	chrX:133131378:133131400:23:1629
MIMAT0000079		0	-	hsa-miR-24-1-5p	chr9:96888131:96888152:22:597
MIMAT0000083		0	-	hsa-miR-26b-5p	chr2:218975625:218975645:21:114
MIMAT0000089		0	-	hsa-miR-31-5p	chr9:21502156:21502176:21:579
MIMAT0000090		0	-	hsa-miR-32-5p	chr9:110848372:110848393:22:601
MIMAT0000091		0	-	hsa-miR-33a-5p	chr22:40626900:40626920:21:1547
MIMAT0000100		0	-	hsa-miR-29b-3p	chr7:130212765:130212787:23:442
MIMAT0000102		0	-	hsa-miR-105-5p	chrX:151313585:151313607:23:1687
MIMAT0000226		0	-	hsa-miR-196a-5p	chr17:44064892:44064913:22:1196
MIMAT0000228		0	-	hsa-miR-198	chr3:121597239:121597260:22:163
MIMAT0000231		0	-	hsa-miR-199a-5p	chr19:10789144:10789166:23:1295
MIMAT0000232		0	-	hsa-miR-199a-3p	chr19:10789104:10789125:22:1294
MIMAT0000241		0	-	hsa-miR-208a	chr14:22927650:22927671:22:913
MIMAT0000242		0	-	hsa-miR-129-5p	chr11:43559535:43559555:21:719
MIMAT0000250		0	-	hsa-miR-139-5p	chr11:72003794:72003815:22:733
MIMAT0000251		0	-	hsa-miR-147a	chr9:122047083:122047102:20:604
MIMAT0000255		0	-	hsa-miR-34a-5p	chr1:9134380:9134401:22:7
MIMAT0000258		0	-	hsa-miR-181c-5p	chr19:13846540:13846561:22:1302
MIMAT0000260		0	-	hsa-miR-182-3p	chr7:129197481:129197501:21:432
MIMAT0000262		0	-	hsa-miR-187-3p	chr18:31738795:31738816:22:1270
MIMAT0000265		0	-	hsa-miR-204-5p	chr9:72614766:72614787:22:584
MIMAT0000267		0	-	hsa-miR-210	chr11:558111:558132:22:712
MIMAT0000268		0	-	hsa-miR-211-5p	chr15:29144589:29144610:22:1074
MIMAT0000269		0	-	hsa-miR-212-3p	chr17:1900333:1900353:21:1167
MIMAT0000271		0	-	hsa-miR-214-3p	chr1:170374578:170374599:22:41
MIMAT0000273		0	-	hsa-miR-216a-5p	chr2:56069658:56069679:22:99
MIMAT0000274		0	-	hsa-miR-217	chr2:56063658:56063680:23:98
MIMAT0000275		0	-	hsa-miR-218-5p	chr5:168127793:168127813:21:329
MIMAT0000276		0	-	hsa-miR-219-5p	chr9:130194775:130194795:21:613
MIMAT0000277		0	-	#N/A	chrX:122523693:122523713:21:1624
MIMAT0000278		0	-	hsa-miR-221-3p	chrX:45490551:45490573:23:1578
MIMAT0000280		0	-	hsa-miR-223-3p	chrX:65155505:65155526:22:1600
MIMAT0000281		0	-	hsa-miR-224-5p	chrX:150877758:150877778:21:1679
MIMAT0000416		0	-	hsa-miR-1	chr20:60562004:60562025:22:1480
MIMAT0000421		0	-	hsa-miR-122-5p	chr18:54269301:54269322:22:1274
MIMAT0000422		0	-	hsa-miR-124-3p	chr20:61280350:61280369:20:1483
MIMAT0000425		0	-	hsa-miR-130a-3p	chr11:57165302:57165323:22:722
MIMAT0000426		0	-	hsa-miR-132-3p	chr17:1899972:1899993:22:1165
MIMAT0000427		0	-	hsa-miR-133a	chr20:60572623:60572644:22:1481
MIMAT0000428		0	-	hsa-miR-135a-5p	chr12:96481744:96481766:23:822
MIMAT0000429		0	-	hsa-miR-137	chr1:98284234:98284256:23:22
MIMAT0000430		0	-	hsa-miR-138-5p	chr16:55449941:55449963:23:1137
MIMAT0000431		0	-	hsa-miR-140-5p	chr16:68524508:68524529:22:1141
MIMAT0000434		0	-	hsa-miR-142-3p	chr17:53763604:53763626:23:1197
MIMAT0000436		0	-	hsa-miR-144-3p	chr17:24212691:24212710:20:1183
MIMAT0000437		0	-	hsa-miR-145-5p	chr5:148790418:148790440:23:319
MIMAT0000439		0	-	hsa-miR-153	chr7:157059801:157059822:22:450
MIMAT0000441		0	-	hsa-miR-9-5p	chr15:87712268:87712290:23:1097
MIMAT0000442		0	-	hsa-miR-9-3p	chr15:87712307:87712328:22:1098
MIMAT0000447		0	-	hsa-miR-134	chr14:100590785:100590806:22:975
MIMAT0000448		0	-	hsa-miR-136-5p	chr14:100420807:100420829:23:937
MIMAT0000449		0	-	hsa-miR-146a-5p	chr5:159844958:159844979:22:325
MIMAT0000452		0	-	hsa-miR-154-5p	chr14:100595860:100595881:22:980
MIMAT0000453		0	-	hsa-miR-154-3p	chr14:100595896:100595917:22:981
MIMAT0000457		0	-	hsa-miR-188-5p	chrX:49654864:49654884:21:1584
MIMAT0000458		0	-	hsa-miR-190a	chr15:60903224:60903245:22:1084
MIMAT0000459		0	-	hsa-miR-193a-3p	chr17:26911183:26911204:22:1188
MIMAT0000460		0	-	hsa-miR-194-5p	chr11:64415451:64415472:22:729
MIMAT0000461		0	-	hsa-miR-195-5p	chr17:6861709:6861729:21:1170
MIMAT0000462		0	-	hsa-miR-206	chr6:52117159:52117180:22:381
MIMAT0000646		0	-	hsa-miR-155-5p	chr21:25868167:25868189:23:1521
MIMAT0000680		0	-	hsa-miR-106b-5p	chr7:99529601:99529621:21:425
MIMAT0000683		0	-	hsa-miR-302a-5p	chr4:113788828:113788850:23:249
MIMAT0000684		0	-	hsa-miR-302a-3p	chr4:113788790:113788812:23:248
MIMAT0000685		0	-	hsa-miR-34b-5p	chr11:110888886:110888908:23:740
MIMAT0000686		0	-	hsa-miR-34c-5p	chr11:110889387:110889409:23:742
MIMAT0000687		0	-	hsa-miR-299-3p	chr14:100559923:100559944:22:945
MIMAT0000688		0	-	hsa-miR-301a-3p	chr17:54583291:54583313:23:1201
MIMAT0000691		0	-	hsa-miR-130b-3p	chr22:20337644:20337665:22:1541
MIMAT0000707		0	-	hsa-miR-363-3p	chrX:133131077:133131098:22:1625
MIMAT0000714		0	-	hsa-miR-302b-5p	chr4:113789130:113789151:22:253
MIMAT0000715		0	-	hsa-miR-302b-3p	chr4:113789093:113789115:23:252
MIMAT0000716		0	-	hsa-miR-302c-5p	chr4:113789006:113789027:22:251
MIMAT0000717		0	-	hsa-miR-302c-3p	chr4:113788970:113788992:23:250
MIMAT0000718		0	-	hsa-miR-302d-3p	chr4:113788610:113788632:23:246
MIMAT0000719		0	-	hsa-miR-367-3p	chr4:113788481:113788502:22:244
MIMAT0000721		0	-	hsa-miR-369-3p	chr14:100601732:100601752:21:991
MIMAT0000722		0	-	hsa-miR-370	chr14:100447277:100447298:22:939
MIMAT0000723		0	-	hsa-miR-371a-3p	chr19:58982783:58982805:23:1401
MIMAT0000724		0	-	hsa-miR-372	chr19:58982998:58983020:23:1402
MIMAT0000725		0	-	hsa-miR-373-5p	chr19:58983777:58983798:22:1403
MIMAT0000726		0	-	hsa-miR-373-3p	chr19:58983815:58983837:23:1404
MIMAT0000727		0	-	hsa-miR-374a-5p	chrX:73423884:73423905:22:1607
MIMAT0000729		0	-	hsa-miR-376a-3p	chr14:100576916:100576936:21:963
MIMAT0000730		0	-	hsa-miR-377-3p	chr14:100598185:100598206:22:984
MIMAT0000733		0	-	hsa-miR-379-5p	chr14:100558162:100558182:21:940
MIMAT0000734		0	-	hsa-miR-380-5p	chr14:100561112:100561133:22:946
MIMAT0000735		0	-	hsa-miR-380-3p	chr14:100561147:100561168:22:947
MIMAT0000736		0	-	hsa-miR-381-3p	chr14:100582059:100582080:22:967
MIMAT0000737		0	-	hsa-miR-382-5p	chr14:100590407:100590428:22:974
MIMAT0000738		0	-	hsa-miR-383	chr8:14755362:14755383:22:510
MIMAT0000754		0	-	hsa-miR-337-3p	chr14:100410644:100410665:22:928
MIMAT0000755		0	-	hsa-miR-323a-3p	chr14:100561873:100561893:21:950
MIMAT0000756		0	-	hsa-miR-326	chr11:74723799:74723818:20:734
MIMAT0000758		0	-	hsa-miR-135b-5p	chr1:203684111:203684133:23:53
MIMAT0000762		0	-	hsa-miR-324-3p	chr17:7067350:7067369:20:1173
MIMAT0000763		0	-	hsa-miR-338-3p	chr17:76714281:76714302:22:1211
MIMAT0000770		0	-	hsa-miR-133b	chr6:52121746:52121767:22:382
MIMAT0000771		0	-	hsa-miR-325	chrX:76142279:76142301:23:1609
MIMAT0000773		0	-	hsa-miR-346	chr10:88014483:88014505:23:672
MIMAT0001075		0	-	hsa-miR-384	chrX:76056103:76056122:20:1608
MIMAT0001080		0	-	hsa-miR-196b-5p	chr7:27175671:27175692:22:407
MIMAT0001339		0	-	hsa-miR-422a	chr15:61950240:61950261:22:1085
MIMAT0001341		0	-	hsa-miR-424-5p	chrX:133508375:133508396:22:1645
MIMAT0001412		0	-	hsa-miR-18b-5p	chrX:133131779:133131801:23:1634
MIMAT0001413		0	-	hsa-miR-20b-5p	chrX:133131545:133131567:23:1632
MIMAT0001532		0	-	hsa-miR-448	chrX:113964344:113964365:22:1621
MIMAT0001536		0	-	hsa-miR-429	chr1:1094299:1094320:22:4
MIMAT0001541		0	-	hsa-miR-449a	chr5:54502170:54502191:22:302
MIMAT0001618		0	-	hsa-miR-191-3p	chr3:49033067:49033088:22:152
MIMAT0001621		0	-	hsa-miR-369-5p	chr14:100601697:100601718:22:990
MIMAT0001625		0	-	hsa-miR-431-5p	chr14:100417117:100417137:21:930
MIMAT0001627		0	-	hsa-miR-433	chr14:100418040:100418061:22:932
MIMAT0001629		0	-	hsa-miR-329	chr14:100563242:100563263:22:953
MIMAT0001630		0	-	hsa-miR-323b-5p	chr14:100592324:100592346:23:979
MIMAT0001635		0	-	hsa-miR-452-5p	chrX:150878805:150878826:22:1681
MIMAT0001636		0	-	hsa-miR-452-3p	chrX:150878761:150878782:22:1680
MIMAT0001638		0	-	hsa-miR-409-5p	chr14:100601405:100601427:23:987
MIMAT0002170		0	-	hsa-miR-412	chr14:100601591:100601613:23:989
MIMAT0002171		0	-	hsa-miR-410	chr14:100602052:100602072:21:992
MIMAT0002172		0	-	hsa-miR-376b-3p	chr14:100576588:100576609:22:961
MIMAT0002173		0	-	hsa-miR-483-3p	chr11:2111947:2111967:21:715
MIMAT0002175		0	-	hsa-miR-485-5p	chr14:100591518:100591539:22:977
MIMAT0002176		0	-	hsa-miR-485-3p	chr14:100591555:100591576:22:978
MIMAT0002178		0	-	hsa-miR-487a	chr14:100588585:100588606:22:973
MIMAT0002804		0	-	hsa-miR-488-5p	chr1:175265170:175265190:21:46
MIMAT0002805		0	-	hsa-miR-489	chr7:92951194:92951215:22:418
MIMAT0002806		0	-	hsa-miR-490-3p	chr7:136238530:136238551:22:445
MIMAT0002807		0	-	hsa-miR-491-5p	chr9:20706120:20706141:22:576
MIMAT0002808		0	-	hsa-miR-511	chr10:18174058:18174078:21:661
MIMAT0002810		0	-	hsa-miR-202-5p	chr10:134911066:134911087:22:685
MIMAT0002811		0	-	hsa-miR-202-3p	chr10:134911032:134911051:20:684
MIMAT0002812		0	-	hsa-miR-492	chr12:93752335:93752357:23:818
MIMAT0002815		0	-	hsa-miR-432-3p	chr14:100420635:100420655:21:936
MIMAT0002816		0	-	hsa-miR-494	chr14:100565772:100565793:22:954
MIMAT0002817		0	-	hsa-miR-495-3p	chr14:100569895:100569916:22:956
MIMAT0002818		0	-	hsa-miR-496	chr14:100596719:100596740:22:982
MIMAT0002822		0	-	hsa-miR-512-5p	chr19:58864243:58864265:23:1327
MIMAT0002823		0	-	hsa-miR-512-3p	chr19:58864280:58864301:22:1328
MIMAT0002824		0	-	hsa-miR-498	chr19:58869297:58869319:23:1330
MIMAT0002825		0	-	hsa-miR-520e	chr19:58870831:58870851:21:1331
MIMAT0002826		0	-	hsa-miR-515-5p	chr19:58880089:58880112:24:1337
MIMAT0002827		0	-	hsa-miR-515-3p	chr19:58880126:58880147:22:1338
MIMAT0002828		0	-	hsa-miR-519e-5p	chr19:58875020:58875041:22:1334
MIMAT0002829		0	-	hsa-miR-519e-3p	chr19:58875058:58875079:22:1335
MIMAT0002830		0	-	hsa-miR-520f	chr19:58877280:58877301:22:1336
MIMAT0002831		0	-	hsa-miR-519c-5p	chr19:58881551:58881572:22:1339
MIMAT0002832		0	-	hsa-miR-519c-3p	chr19:58881589:58881610:22:1340
MIMAT0002833		0	-	hsa-miR-520a-5p	chr19:58885962:58885982:21:1342
MIMAT0002834		0	-	hsa-miR-520a-3p	chr19:58886000:58886021:22:1343
MIMAT0002835		0	-	hsa-miR-526b-5p	chr19:58889473:58889495:23:1344
MIMAT0002836		0	-	hsa-miR-526b-3p	chr19:58889510:58889531:22:1345
MIMAT0002837		0	-	hsa-miR-519b-3p	chr19:58890330:58890351:22:1347
MIMAT0002838		0	-	hsa-miR-525-5p	chr19:58892614:58892634:21:1348
MIMAT0002839		0	-	hsa-miR-525-3p	chr19:58892651:58892672:22:1349
MIMAT0002840		0	-	hsa-miR-523-3p	chr19:58893504:58893526:23:1351
MIMAT0002841		0	-	hsa-miR-518f-5p	chr19:58895097:58895118:22:1352
MIMAT0002842		0	-	hsa-miR-518f-3p	chr19:58895134:58895154:21:1353
MIMAT0002843		0	-	hsa-miR-520b	chr19:58896334:58896354:21:1354
MIMAT0002844		0	-	hsa-miR-518b	chr19:58897854:58897875:22:1355
MIMAT0002845		0	-	hsa-miR-526a	chr19:58921995:58922016:22:1374
MIMAT0002846		0	-	hsa-miR-520c-3p	chr19:58902573:58902594:22:1358
MIMAT0002847		0	-	hsa-miR-518c-5p	chr19:58903825:58903847:23:1359
MIMAT0002848		0	-	hsa-miR-518c-3p	chr19:58903863:58903885:23:1360
MIMAT0002849		0	-	hsa-miR-524-5p	chr19:58906084:58906105:22:1361
MIMAT0002850		0	-	hsa-miR-524-3p	chr19:58906121:58906141:21:1362
MIMAT0002851		0	-	hsa-miR-517-5p	chr19:58936399:58936420:22:1385
MIMAT0002852		0	-	hsa-miR-517a-3p	chr19:58907388:58907409:22:1364
MIMAT0002853		0	-	hsa-miR-519d	chr19:58908467:58908488:22:1365
MIMAT0002854		0	-	hsa-miR-521	chr19:58943756:58943777:22:1388
MIMAT0002855		0	-	hsa-miR-520d-5p	chr19:58915178:58915197:20:1367
MIMAT0002856		0	-	hsa-miR-520d-3p	chr19:58915216:58915237:22:1368
MIMAT0002857		0	-	hsa-miR-517b-3p	chr19:58916186:58916207:22:1370
MIMAT0002858		0	-	hsa-miR-520g	chr19:58917287:58917310:24:1371
MIMAT0002859		0	-	hsa-miR-516b-5p	chr19:58931927:58931948:22:1381
MIMAT0002860		0	-	hsa-miR-516b-3p	chr19:58931972:58931989:18:1382
MIMAT0002861		0	-	hsa-miR-518e-3p	chr19:58924958:58924978:21:1376
MIMAT0002862		0	-	hsa-miR-527	chr19:58949098:58949117:20:1393
MIMAT0002863		0	-	hsa-miR-518a-3p	chr19:58934452:58934473:22:1384
MIMAT0002864		0	-	hsa-miR-518d-3p	chr19:58929996:58930016:21:1380
MIMAT0002866		0	-	hsa-miR-517c-3p	chr19:58936436:58936457:22:1386
MIMAT0002867		0	-	hsa-miR-520h	chr19:58937633:58937654:22:1387
MIMAT0002868		0	-	hsa-miR-522-3p	chr19:58946331:58946352:22:1390
MIMAT0002869		0	-	hsa-miR-519a-3p	chr19:58957464:58957485:22:1399
MIMAT0002870		0	-	hsa-miR-499a-5p	chr20:33041873:33041893:21:1469
MIMAT0002872		0	-	hsa-miR-501-5p	chrX:49661084:49661105:22:1590
MIMAT0002873		0	-	hsa-miR-502-5p	chrX:49665962:49665982:21:1593
MIMAT0002874		0	-	hsa-miR-503-5p	chrX:133508066:133508088:23:1643
MIMAT0002875		0	-	hsa-miR-504	chrX:137577586:137577607:22:1647
MIMAT0002877		0	-	hsa-miR-513a-5p	chrX:146115109:146115126:18:1663
MIMAT0002878		0	-	hsa-miR-506-3p	chrX:146119962:146119982:21:1664
MIMAT0002879		0	-	hsa-miR-507	chrX:146120211:146120231:21:1665
MIMAT0002880		0	-	hsa-miR-508-3p	chrX:146126154:146126176:23:1666
MIMAT0002881		0	-	hsa-miR-509-3p	chrX:146149759:146149780:22:1672
MIMAT0002882		0	-	hsa-miR-510	chrX:146161587:146161608:22:1674
MIMAT0002883		0	-	hsa-miR-514a-3p	chrX:146173864:146173884:21:1677
MIMAT0002890		0	-	hsa-miR-299-5p	chr14:100559891:100559912:22:944
MIMAT0003150		0	-	hsa-miR-455-5p	chr9:116011551:116011572:22:602
MIMAT0003161		0	-	hsa-miR-493-3p	chr14:100405207:100405228:22:926
MIMAT0003163		0	-	hsa-miR-539-5p	chr14:100583420:100583441:22:969
MIMAT0003164		0	-	hsa-miR-544a	chr14:100584803:100584824:22:971
MIMAT0003165		0	-	hsa-miR-545-3p	chrX:73423685:73423706:22:1604
MIMAT0003180		0	-	hsa-miR-487b	chr14:100582596:100582617:22:968
MIMAT0003214		0	-	hsa-miR-551a	chr1:3467133:3467153:21:5
MIMAT0003215		0	-	hsa-miR-552	chr1:34907801:34907821:21:11
MIMAT0003216		0	-	hsa-miR-553	chr1:100519401:100519421:21:23
MIMAT0003217		0	-	hsa-miR-554	chr1:149784912:149784932:21:27
MIMAT0003219		0	-	hsa-miR-555	chr1:153582779:153582799:21:31
MIMAT0003220		0	-	hsa-miR-556-5p	chr1:160578976:160578997:22:35
MIMAT0003221		0	-	hsa-miR-557	chr1:166611447:166611469:23:39
MIMAT0003222		0	-	hsa-miR-558	chr2:32610785:32610803:19:96
MIMAT0003223		0	-	hsa-miR-559	chr2:47458334:47458354:21:97
MIMAT0003225		0	-	hsa-miR-561-3p	chr2:188870525:188870546:22:110
MIMAT0003226		0	-	hsa-miR-562	chr2:232745668:232745687:20:119
MIMAT0003227		0	-	hsa-miR-563	chr3:15890334:15890352:19:141
MIMAT0003228		0	-	hsa-miR-564	chr3:44878400:44878418:19:147
MIMAT0003230		0	-	hsa-miR-566	chr3:50185779:50185797:19:154
MIMAT0003231		0	-	hsa-miR-567	chr3:113314354:113314376:23:161
MIMAT0003232		0	-	hsa-miR-568	chr3:115518071:115518090:20:162
MIMAT0003233		0	-	hsa-miR-551b-3p	chr3:169752397:169752417:21:173
MIMAT0003234		0	-	hsa-miR-569	chr3:172307161:172307181:21:174
MIMAT0003235		0	-	hsa-miR-570-3p	chr3:196911512:196911533:22:181
MIMAT0003236		0	-	hsa-miR-571	chr4:334007:334027:21:227
MIMAT0003237		0	-	hsa-miR-572	chr4:10979610:10979629:20:231
MIMAT0003238		0	-	hsa-miR-573	chr4:24130972:24130995:24:234
MIMAT0003240		0	-	hsa-miR-575	chr4:83893528:83893546:19:239
MIMAT0003242		0	-	hsa-miR-577	chr4:115797380:115797400:21:255
MIMAT0003243		0	-	hsa-miR-578	chr4:166526905:166526925:21:259
MIMAT0003244		0	-	hsa-miR-579	chr5:32430254:32430276:23:298
MIMAT0003245		0	-	hsa-miR-580	chr5:36183765:36183786:22:299
MIMAT0003246		0	-	hsa-miR-581	chr5:53283150:53283170:21:301
MIMAT0003247		0	-	hsa-miR-582-5p	chr5:59035248:59035270:23:306
MIMAT0003248		0	-	hsa-miR-583	chr5:95440614:95440634:21:309
MIMAT0003250		0	-	hsa-miR-585	chr5:168623197:168623215:19:330
MIMAT0003251		0	-	hsa-miR-548a-3p	chr8:105565787:105565808:22:522
MIMAT0003252		0	-	hsa-miR-586	chr6:45273448:45273469:22:380
MIMAT0003253		0	-	hsa-miR-587	chr6:107338709:107338729:21:388
MIMAT0003254		0	-	hsa-miR-548b-3p	chr6:119431925:119431946:22:389
MIMAT0003255		0	-	hsa-miR-588	chr6:126847486:126847506:21:391
MIMAT0003256		0	-	hsa-miR-589-3p	chr7:5501990:5502013:24:400
MIMAT0003257		0	-	hsa-miR-550a-3p	chr7:32739179:32739200:22:411
MIMAT0003258		0	-	hsa-miR-590-5p	chr7:73243480:73243501:22:414
MIMAT0003259		0	-	hsa-miR-591	chr7:95686969:95686988:20:419
MIMAT0003260		0	-	hsa-miR-592	chr7:126485437:126485458:22:427
MIMAT0003261		0	-	hsa-miR-593-5p	chr7:127509165:127509189:25:428
MIMAT0003263		0	-	hsa-miR-595	chr7:158018185:158018205:21:451
MIMAT0003264		0	-	hsa-miR-596	chr8:1752820:1752840:21:503
MIMAT0003265		0	-	hsa-miR-597	chr8:9636608:9636629:22:505
MIMAT0003266		0	-	hsa-miR-598	chr8:10930140:10930161:22:509
MIMAT0003267		0	-	hsa-miR-599	chr8:100618054:100618073:20:518
MIMAT0003268		0	-	hsa-miR-600	chr9:124913660:124913682:23:605
MIMAT0003269		0	-	hsa-miR-601	chr9:125204666:125204687:22:606
MIMAT0003270		0	-	hsa-miR-602	chr9:139852708:139852730:23:616
MIMAT0003271		0	-	hsa-miR-603	chr10:24604681:24604702:22:664
MIMAT0003272		0	-	hsa-miR-604	chr10:29873953:29873971:19:665
MIMAT0003273		0	-	hsa-miR-605	chr10:52729355:52729377:23:667
MIMAT0003274		0	-	hsa-miR-606	chr10:76982283:76982303:21:671
MIMAT0003275		0	-	hsa-miR-607	chr10:98578430:98578450:21:674
MIMAT0003276		0	-	hsa-miR-608	chr10:102724748:102724772:25:676
MIMAT0003277		0	-	hsa-miR-609	chr10:105968596:105968615:20:681
MIMAT0003278		0	-	hsa-miR-610	chr11:28034954:28034974:21:718
MIMAT0003279		0	-	hsa-miR-611	chr11:61316547:61316569:23:723
MIMAT0003280		0	-	hsa-miR-612	chr11:64968521:64968545:25:730
MIMAT0003281		0	-	hsa-miR-613	chr12:12808911:12808930:20:793
MIMAT0003282		0	-	hsa-miR-614	chr12:12960084:12960106:23:794
MIMAT0003284		0	-	hsa-miR-616-5p	chr12:56199272:56199293:22:807
MIMAT0003285		0	-	hsa-miR-548c-3p	chr12:63302617:63302638:22:813
MIMAT0003286		0	-	hsa-miR-617	chr12:79750502:79750523:22:816
MIMAT0003288		0	-	hsa-miR-619	chr12:107754827:107754850:24:824
MIMAT0003289		0	-	hsa-miR-620	chr12:115070762:115070781:20:826
MIMAT0003290		0	-	hsa-miR-621	chr13:40282963:40282983:21:869
MIMAT0003291		0	-	hsa-miR-622	chr13:89681498:89681518:21:875
MIMAT0003292		0	-	hsa-miR-623	chr13:98806402:98806424:23:888
MIMAT0003293		0	-	hsa-miR-624-5p	chr14:30553662:30553683:22:916
MIMAT0003295		0	-	hsa-miR-626	chr15:39771136:39771154:19:1076
MIMAT0003296		0	-	hsa-miR-627	chr15:40279119:40279140:22:1077
MIMAT0003299		0	-	hsa-miR-630	chr15:70666673:70666694:22:1089
MIMAT0003300		0	-	hsa-miR-631	chr15:73433043:73433063:21:1090
MIMAT0003301		0	-	hsa-miR-33b-5p	chr17:17657935:17657954:20:1180
MIMAT0003302		0	-	hsa-miR-632	chr17:27701302:27701320:19:1191
MIMAT0003303		0	-	hsa-miR-633	chr17:58375369:58375391:23:1204
MIMAT0003304		0	-	hsa-miR-634	chr17:62213713:62213734:22:1205
MIMAT0003305		0	-	hsa-miR-635	chr17:63932246:63932268:23:1208
MIMAT0003306		0	-	hsa-miR-636	chr17:72244142:72244164:23:1209
MIMAT0003307		0	-	hsa-miR-637	chr19:3912426:3912449:24:1288
MIMAT0003308		0	-	hsa-miR-638	chr19:10690096:10690120:25:1293
MIMAT0003309		0	-	hsa-miR-639	chr19:14501416:14501438:23:1305
MIMAT0003310		0	-	hsa-miR-640	chr19:19406933:19406953:21:1307
MIMAT0003311		0	-	hsa-miR-641	chr19:45480349:45480372:24:1309
MIMAT0003312		0	-	hsa-miR-642a-5p	chr19:50870042:50870063:22:1312
MIMAT0003313		0	-	hsa-miR-643	chr19:57476923:57476944:22:1324
MIMAT0003314		0	-	hsa-miR-644a	chr20:32517852:32517870:19:1468
MIMAT0003315		0	-	hsa-miR-645	chr20:48635791:48635809:19:1473
MIMAT0003316		0	-	hsa-miR-646	chr20:58316988:58317006:19:1478
MIMAT0003317		0	-	hsa-miR-647	chr20:62044487:62044507:21:1489
MIMAT0003318		0	-	hsa-miR-648	chr22:16843693:16843711:19:1533
MIMAT0003319		0	-	hsa-miR-649	chr22:19718479:19718500:22:1538
MIMAT0003320		0	-	hsa-miR-650	chr22:21495286:21495306:21:1542
MIMAT0003321		0	-	hsa-miR-651	chrX:8055022:8055043:22:1575
MIMAT0003323		0	-	hsa-miR-548d-3p	chr17:62898081:62898102:22:1206
MIMAT0003324		0	-	hsa-miR-661	chr8:145091361:145091384:24:541
MIMAT0003325		0	-	hsa-miR-662	chr16:760245:760265:21:1127
MIMAT0003326		0	-	hsa-miR-663a	chr20:26136878:26136899:22:1466
MIMAT0003327		0	-	hsa-miR-449b-5p	chr5:54502290:54502311:22:304
MIMAT0003329		0	-	hsa-miR-411-5p	chr14:100559431:100559451:21:942
MIMAT0003330		0	-	hsa-miR-654-5p	chr14:100576325:100576346:22:959
MIMAT0003331		0	-	hsa-miR-655	chr14:100585701:100585722:22:972
MIMAT0003332		0	-	hsa-miR-656	chr14:100602857:100602877:21:993
MIMAT0003333		0	-	hsa-miR-549a	chr15:78921388:78921408:21:1092
MIMAT0003335		0	-	hsa-miR-657	chr17:76713685:76713707:23:1210
MIMAT0003336		0	-	hsa-miR-658	chr22:36570239:36570263:25:1544
MIMAT0003337		0	-	hsa-miR-659-3p	chr22:36573645:36573666:22:1545
MIMAT0003338		0	-	hsa-miR-660-5p	chrX:49664605:49664626:22:1592
MIMAT0003340		0	-	hsa-miR-542-5p	chrX:133503095:133503117:23:1642
MIMAT0003385		0	-	hsa-miR-363-5p	chrX:133131120:133131141:22:1626
MIMAT0003386		0	-	hsa-miR-376a-5p	chr14:100576879:100576900:22:962
MIMAT0003389		0	-	hsa-miR-542-3p	chrX:133503059:133503080:22:1641
MIMAT0003879		0	-	hsa-miR-758-3p	chr14:100562162:100562183:22:951
MIMAT0003880		0	-	hsa-miR-671-5p	chr7:150566469:150566491:23:448
MIMAT0003881		0	-	hsa-miR-668	chr14:100591391:100591413:23:976
MIMAT0003882		0	-	hsa-miR-767-5p	chrX:151312608:151312630:23:1685
MIMAT0003883		0	-	hsa-miR-767-3p	chrX:151312574:151312596:23:1684
MIMAT0003885		0	-	hsa-miR-454-3p	chr17:54569929:54569951:23:1199
MIMAT0003887		0	-	hsa-miR-769-3p	chr19:51214099:51214121:23:1314
MIMAT0003888		0	-	hsa-miR-766-3p	chrX:118664753:118664774:22:1623
MIMAT0003945		0	-	hsa-miR-765	chr1:155172571:155172591:21:34
MIMAT0003948		0	-	hsa-miR-770-5p	chr14:100388500:100388522:23:924
MIMAT0004185		0	-	hsa-miR-802	chr21:36014901:36014923:23:1523
MIMAT0004284		0	-	hsa-miR-675-5p	chr11:1974605:1974627:23:714
MIMAT0004450		0	-	hsa-miR-297	chr4:112001228:112001248:21:243
MIMAT0004481		0	-	hsa-let-7a-3p	chr22:44887345:44887365:21:1551
MIMAT0004483		0	-	#N/A	chr21:16834052:16834073:22:1518
MIMAT0004485		0	-	hsa-let-7e-3p	chr19:56887904:56887925:22:1321
MIMAT0004488		0	-	hsa-miR-15a-3p	chr13:49521266:49521287:22:872
MIMAT0004489		0	-	hsa-miR-16-1-3p	chr13:49521121:49521142:22:870
MIMAT0004490		0	-	hsa-miR-19a-5p	chr13:90801160:90801181:22:880
MIMAT0004491		0	-	hsa-miR-19b-1-5p	chr13:90801463:90801485:23:884
MIMAT0004492		0	-	hsa-miR-19b-2-5p	chrX:133131422:133131443:22:1630
MIMAT0004493		0	-	hsa-miR-20a-3p	chr13:90801364:90801385:22:883
MIMAT0004497		0	-	hsa-miR-24-2-5p	chr19:13808139:13808160:22:1297
MIMAT0004499		0	-	hsa-miR-26a-1-3p	chr3:37985948:37985969:22:144
MIMAT0004500		0	-	hsa-miR-26b-3p	chr2:218975660:218975681:22:115
MIMAT0004503		0	-	hsa-miR-29a-5p	chr7:130212084:130212105:22:441
MIMAT0004504		0	-	hsa-miR-31-3p	chr9:21502119:21502140:22:578
MIMAT0004505		0	-	hsa-miR-32-3p	chr9:110848331:110848352:22:600
MIMAT0004506		0	-	hsa-miR-33a-3p	chr22:40626940:40626961:22:1548
MIMAT0004508		0	-	hsa-miR-92a-2-5p	chrX:133131278:133131299:22:1628
MIMAT0004509		0	-	hsa-miR-93-3p	chr7:99529335:99529356:22:422
MIMAT0004510		0	-	hsa-miR-96-3p	chr7:129201772:129201793:22:434
MIMAT0004511		0	-	hsa-miR-99a-3p	chr21:16833330:16833351:22:1516
MIMAT0004512		0	-	hsa-miR-100-3p	chr11:121528157:121528178:22:748
MIMAT0004513		0	-	hsa-miR-101-5p	chr1:65296747:65296768:22:17
MIMAT0004514		0	-	hsa-miR-29b-1-5p	chr7:130212805:130212828:24:443
MIMAT0004515		0	-	hsa-miR-29b-2-5p	chr1:206042459:206042480:22:57
MIMAT0004516		0	-	hsa-miR-105-3p	chrX:151313548:151313569:22:1686
MIMAT0004517		0	-	hsa-miR-106a-3p	chrX:133131903:133131924:22:1635
MIMAT0004518		0	-	hsa-miR-16-2-3p	chr3:161605280:161605301:22:169
MIMAT0004543		0	-	hsa-miR-192-3p	chr11:64415206:64415227:22:726
MIMAT0004548		0	-	hsa-miR-129-1-3p	chr7:127635210:127635231:22:431
MIMAT0004550		0	-	hsa-miR-30c-2-3p	chr6:72143387:72143408:22:383
MIMAT0004552		0	-	hsa-miR-139-3p	chr11:72003757:72003778:22:732
MIMAT0004554		0	-	hsa-miR-7-2-3p	chr15:86956132:86956153:22:1096
MIMAT0004555		0	-	hsa-miR-10a-3p	chr17:44012224:44012245:22:1194
MIMAT0004556		0	-	hsa-miR-10b-3p	chr2:176723343:176723364:22:107
MIMAT0004557		0	-	hsa-miR-34a-3p	chr1:9134338:9134359:22:6
MIMAT0004558		0	-	hsa-miR-181a-2-3p	chr9:126494619:126494640:22:608
MIMAT0004561		0	-	hsa-miR-187-5p	chr18:31738831:31738852:22:1271
MIMAT0004562		0	-	hsa-miR-196a-3p	chr12:52671851:52671872:22:799
MIMAT0004563		0	-	hsa-miR-199b-3p	chr9:130046844:130046865:22:610
MIMAT0004564		0	-	hsa-miR-214-5p	chr1:170374619:170374640:22:42
MIMAT0004565		0	-	hsa-miR-218-1-3p	chr4:20139064:20139085:22:233
MIMAT0004566		0	-	hsa-miR-218-2-3p	chr5:168127750:168127771:22:328
MIMAT0004567		0	-	hsa-miR-219-1-3p	chr6:33283652:33283673:22:378
MIMAT0004568		0	-	hsa-miR-221-5p	chrX:45490592:45490613:22:1579
MIMAT0004569		0	-	hsa-miR-222-5p	chrX:45491422:45491443:22:1581
MIMAT0004570		0	-	hsa-miR-223-5p	chrX:65155463:65155484:22:1599
MIMAT0004584		0	-	hsa-let-7g-3p	chr3:52277335:52277355:21:155
MIMAT0004585		0	-	hsa-let-7i-3p	chr12:61283795:61283816:22:811
MIMAT0004587		0	-	hsa-miR-23b-5p	chr9:96887331:96887352:22:593
MIMAT0004589		0	-	hsa-miR-30b-3p	chr8:135881956:135881977:22:533
MIMAT0004590		0	-	hsa-miR-122-3p	chr18:54269337:54269358:22:1275
MIMAT0004591		0	-	hsa-miR-124-5p	chr20:61280312:61280333:22:1482
MIMAT0004592		0	-	hsa-miR-125b-1-3p	chr11:121475686:121475707:22:744
MIMAT0004593		0	-	hsa-miR-130a-5p	chr11:57165268:57165289:22:721
MIMAT0004594		0	-	hsa-miR-132-5p	chr17:1900008:1900029:22:1166
MIMAT0004595		0	-	hsa-miR-135a-3p	chr3:52303287:52303308:22:157
MIMAT0004596		0	-	hsa-miR-138-2-3p	chr16:55449988:55450009:22:1138
MIMAT0004598		0	-	hsa-miR-141-5p	chr12:6943538:6943559:22:790
MIMAT0004599		0	-	hsa-miR-143-5p	chr5:148788701:148788722:22:317
MIMAT0004600		0	-	hsa-miR-144-5p	chr17:24212726:24212747:22:1184
MIMAT0004601		0	-	hsa-miR-145-3p	chr5:148790456:148790477:22:320
MIMAT0004604		0	-	hsa-miR-127-5p	chr14:100419092:100419113:22:933
MIMAT0004605		0	-	hsa-miR-129-2-3p	chr11:43559577:43559598:22:720
MIMAT0004606		0	-	hsa-miR-136-3p	chr14:100420841:100420862:22:938
MIMAT0004607		0	-	hsa-miR-138-1-3p	chr3:44130771:44130792:22:146
MIMAT0004608		0	-	hsa-miR-146a-3p	chr5:159844994:159845015:22:326
MIMAT0004609		0	-	hsa-miR-149-3p	chr2:241044147:241044167:21:121
MIMAT0004610		0	-	hsa-miR-150-3p	chr19:54695865:54695886:22:1316
MIMAT0004611		0	-	hsa-miR-185-3p	chr22:18400712:18400733:22:1535
MIMAT0004612		0	-	hsa-miR-186-3p	chr1:71305912:71305933:22:19
MIMAT0004613		0	-	hsa-miR-188-3p	chrX:49654903:49654923:21:1585
MIMAT0004657		0	-	hsa-miR-200c-5p	chr12:6943128:6943149:22:788
MIMAT0004658		0	-	hsa-miR-155-3p	chr21:25868206:25868227:22:1522
MIMAT0004671		0	-	hsa-miR-194-3p	chr11:64415415:64415436:22:728
MIMAT0004673		0	-	hsa-miR-29c-5p	chr1:206041870:206041891:22:55
MIMAT0004674		0	-	hsa-miR-30c-1-3p	chr1:40995599:40995620:22:15
MIMAT0004675		0	-	hsa-miR-219-2-3p	chr9:130194731:130194752:22:612
MIMAT0004676		0	-	hsa-miR-34b-3p	chr11:110888923:110888944:22:741
MIMAT0004677		0	-	hsa-miR-34c-3p	chr11:110889420:110889441:22:743
MIMAT0004681		0	-	hsa-miR-26a-2-3p	chr12:56504669:56504690:22:808
MIMAT0004683		0	-	hsa-miR-362-3p	chrX:49660354:49660375:22:1589
MIMAT0004685		0	-	hsa-miR-302d-5p	chr4:113788649:113788670:22:247
MIMAT0004686		0	-	hsa-miR-367-5p	chr4:113788519:113788540:22:245
MIMAT0004687		0	-	hsa-miR-371a-5p	chr19:58982747:58982766:20:1400
MIMAT0004688		0	-	hsa-miR-374a-3p	chrX:73423854:73423875:22:1606
MIMAT0004689		0	-	hsa-miR-377-5p	chr14:100598147:100598168:22:983
MIMAT0004690		0	-	hsa-miR-379-3p	chr14:100558200:100558221:22:941
MIMAT0004693		0	-	hsa-miR-330-5p	chr19:50834146:50834167:22:1311
MIMAT0004694		0	-	hsa-miR-342-5p	chr14:99645764:99645784:21:921
MIMAT0004695		0	-	hsa-miR-337-5p	chr14:100410606:100410626:21:927
MIMAT0004696		0	-	hsa-miR-323a-5p	chr14:100561838:100561859:22:949
MIMAT0004698		0	-	hsa-miR-135b-3p	chr1:203684073:203684094:22:52
MIMAT0004701		0	-	hsa-miR-338-5p	chr17:76714317:76714338:22:1212
MIMAT0004702		0	-	hsa-miR-339-3p	chr7:1029116:1029138:23:398
MIMAT0004749		0	-	hsa-miR-424-3p	chrX:133508339:133508359:21:1644
MIMAT0004751		0	-	hsa-miR-18b-3p	chrX:133131737:133131758:22:1633
MIMAT0004752		0	-	hsa-miR-20b-3p	chrX:133131508:133131529:22:1631
MIMAT0004757		0	-	hsa-miR-431-3p	chr14:100417160:100417181:22:931
MIMAT0004761		0	-	hsa-miR-483-5p	chr11:2111986:2112007:22:716
MIMAT0004763		0	-	hsa-miR-488-3p	chr1:175265132:175265152:21:45
MIMAT0004764		0	-	hsa-miR-490-5p	chr7:136238493:136238512:20:444
MIMAT0004765		0	-	hsa-miR-491-3p	chr9:20706154:20706175:22:577
MIMAT0004766		0	-	hsa-miR-146b-3p	chr10:104186304:104186325:22:678
MIMAT0004768		0	-	hsa-miR-497-3p	chr17:6861980:6862001:22:1171
MIMAT0004772		0	-	hsa-miR-499a-3p	chr20:33041910:33041931:22:1470
MIMAT0004773		0	-	hsa-miR-500a-5p	chrX:49659792:49659814:23:1586
MIMAT0004776		0	-	hsa-miR-505-5p	chrX:138834020:138834041:22:1649
MIMAT0004777		0	-	hsa-miR-513a-3p	chrX:146115069:146115091:23:1662
MIMAT0004778		0	-	hsa-miR-508-5p	chrX:146126189:146126211:23:1667
MIMAT0004779		0	-	hsa-miR-509-5p	chrX:146149795:146149815:21:1673
MIMAT0004784		0	-	hsa-miR-455-3p	chr9:116011589:116011609:21:603
MIMAT0004785		0	-	hsa-miR-545-5p	chrX:73423723:73423744:22:1605
MIMAT0004792		0	-	hsa-miR-92b-5p	chr1:153431612:153431633:22:29
MIMAT0004793		0	-	hsa-miR-556-3p	chr1:160579015:160579036:22:36
MIMAT0004794		0	-	hsa-miR-551b-5p	chr3:169752358:169752379:22:172
MIMAT0004795		0	-	hsa-miR-574-5p	chr4:38546073:38546095:23:236
MIMAT0004796		0	-	hsa-miR-576-3p	chr4:110629358:110629379:22:242
MIMAT0004797		0	-	hsa-miR-582-3p	chr5:59035212:59035233:22:305
MIMAT0004798		0	-	hsa-miR-548b-5p	chr6:119431961:119431982:22:390
MIMAT0004800		0	-	hsa-miR-550a-5p	chr7:32739140:32739162:23:410
MIMAT0004801		0	-	hsa-miR-590-3p	chr7:73243520:73243540:21:415
MIMAT0004802		0	-	hsa-miR-593-3p	chr7:127509228:127509246:19:429
MIMAT0004803		0	-	hsa-miR-548a-5p	chr8:105565823:105565844:22:523
MIMAT0004804		0	-	hsa-miR-615-5p	chr12:52714019:52714040:22:800
MIMAT0004805		0	-	hsa-miR-616-3p	chr12:56199232:56199253:22:806
MIMAT0004806		0	-	hsa-miR-548c-5p	chr12:63302581:63302602:22:812
MIMAT0004807		0	-	hsa-miR-624-3p	chr14:30553625:30553645:21:915
MIMAT0004809		0	-	hsa-miR-628-5p	chr15:53452480:53452501:22:1083
MIMAT0004812		0	-	hsa-miR-548d-5p	chr17:62898117:62898138:22:1207
MIMAT0004813		0	-	hsa-miR-411-3p	chr14:100559466:100559487:22:943
MIMAT0004814		0	-	hsa-miR-654-3p	chr14:100576360:100576381:22:960
MIMAT0004901		0	-	hsa-miR-298	chr20:56826729:56826752:24:1477
MIMAT0004902		0	-	hsa-miR-891a	chrX:144917050:144917071:22:1657
MIMAT0004903		0	-	hsa-miR-300	chr14:100577505:100577526:22:964
MIMAT0004905		0	-	#N/A	chr5:135444163:135444185:23:314
MIMAT0004906		0	-	#N/A	chr5:135444086:135444106:21:313
MIMAT0004907		0	-	hsa-miR-892a	chrX:144885888:144885908:21:1654
MIMAT0004908		0	-	#N/A	chr19:6446970:6446990:21:1290
MIMAT0004910		0	-	hsa-miR-450b-3p	chrX:133501889:133501910:22:1637
MIMAT0004912		0	-	hsa-miR-890	chrX:144883530:144883550:21:1651
MIMAT0004913		0	-	hsa-miR-891b	chrX:144890309:144890330:22:1656
MIMAT0004915		0	-	#N/A	chr19:53755391:53755412:22:1315
MIMAT0004916		0	-	hsa-miR-888-5p	chrX:144884039:144884059:21:1653
MIMAT0004917		0	-	hsa-miR-888-3p	chrX:144884003:144884024:22:1652
MIMAT0004918		0	-	hsa-miR-892b	chrX:144886417:144886438:22:1655
MIMAT0004919		0	-	hsa-miR-541-5p	chr14:100600595:100600619:25:985
MIMAT0004920		0	-	hsa-miR-541-3p	chr14:100600639:100600660:22:986
MIMAT0004921		0	-	hsa-miR-889	chr14:100584040:100584060:21:970
MIMAT0004922		0	-	hsa-miR-875-5p	chr8:100618233:100618254:22:520
MIMAT0004923		0	-	hsa-miR-875-3p	chr8:100618200:100618220:21:519
MIMAT0004924		0	-	hsa-miR-876-5p	chr9:28853672:28853693:22:581
MIMAT0004925		0	-	hsa-miR-876-3p	chr9:28853633:28853654:22:580
MIMAT0004926		0	-	hsa-miR-708-5p	chr11:78790768:78790790:23:736
MIMAT0004927		0	-	hsa-miR-708-3p	chr11:78790723:78790744:22:735
MIMAT0004928		0	-	hsa-miR-147b	chr15:43512589:43512610:22:1079
MIMAT0004929		0	-	hsa-miR-190b	chr1:152432812:152432832:21:28
MIMAT0004946		0	-	hsa-miR-744-3p	chr17:11926009:11926030:22:1176
MIMAT0004947		0	-	hsa-miR-885-5p	chr3:10411214:10411235:22:140
MIMAT0004948		0	-	hsa-miR-885-3p	chr3:10411182:10411203:22:139
MIMAT0004950		0	-	hsa-miR-877-3p	chr6:30660154:30660174:21:375
MIMAT0004951		0	-	hsa-miR-887	chr5:15988339:15988360:22:297
MIMAT0004952		0	-	hsa-miR-665	chr14:100411166:100411185:20:929
MIMAT0004953		0	-	hsa-miR-873-5p	chr9:28878922:28878942:21:582
MIMAT0004954		0	-	hsa-miR-543	chr14:100568124:100568145:22:955
MIMAT0004956		0	-	hsa-miR-374b-3p	chrX:73355116:73355137:22:1602
MIMAT0004958		0	-	hsa-miR-301b	chr22:20337315:20337337:23:1539
MIMAT0004959		0	-	hsa-miR-216b	chr2:56081402:56081423:22:100
MIMAT0004960		0	-	hsa-miR-208b	chr14:22957045:22957066:22:914
MIMAT0004970		0	-	hsa-miR-920	chr12:24256673:24256692:20:795
MIMAT0004971		0	-	hsa-miR-921	chr1:164390633:164390657:25:37
MIMAT0004972		0	-	hsa-miR-922	chr3:198885765:198885787:23:182
MIMAT0004974		0	-	hsa-miR-924	chr18:35456114:35456133:20:1272
MIMAT0004975		0	-	hsa-miR-509-3-5p	chrX:146148905:146148926:22:1671
MIMAT0004976		0	-	hsa-miR-933	chr2:175740615:175740636:22:105
MIMAT0004977		0	-	hsa-miR-934	chrX:135460718:135460739:22:1646
MIMAT0004979		0	-	hsa-miR-936	chr10:105797898:105797919:22:680
MIMAT0004980		0	-	hsa-miR-937-3p	chr8:144967128:144967149:22:540
MIMAT0004981		0	-	hsa-miR-938	chr10:29931245:29931266:22:666
MIMAT0004982		0	-	hsa-miR-939-5p	chr8:145590215:145590238:24:542
MIMAT0004985		0	-	hsa-miR-942	chr1:117438801:117438822:22:26
MIMAT0004986		0	-	hsa-miR-943	chr4:1957927:1957947:21:228
MIMAT0004987		0	-	hsa-miR-944	chr3:191030459:191030480:22:180
MIMAT0005449		0	-	hsa-miR-523-5p	chr19:58893467:58893488:22:1350
MIMAT0005450		0	-	hsa-miR-518e-5p	chr19:58924920:58924941:22:1375
MIMAT0005451		0	-	hsa-miR-522-5p	chr19:58946293:58946314:22:1389
MIMAT0005452		0	-	hsa-miR-519a-5p	chr19:58947478:58947499:22:1391
MIMAT0005454		0	-	hsa-miR-519b-5p	chr19:58890292:58890313:22:1346
MIMAT0005455		0	-	hsa-miR-520c-5p	chr19:58902535:58902556:22:1357
MIMAT0005456		0	-	hsa-miR-518d-5p	chr19:58929959:58929980:22:1379
MIMAT0005457		0	-	hsa-miR-518a-5p	chr19:58934415:58934434:20:1383
MIMAT0005458		0	-	hsa-miR-1224-5p	chr3:185441888:185441906:19:175
MIMAT0005459		0	-	hsa-miR-1224-3p	chr3:185441952:185441972:21:176
MIMAT0005572		0	-	hsa-miR-1225-5p	chr16:2080264:2080285:22:1129
MIMAT0005573		0	-	hsa-miR-1225-3p	chr16:2080196:2080217:22:1128
MIMAT0005580		0	-	hsa-miR-1227-3p	chr19:2185060:2185079:20:1287
MIMAT0005582		0	-	hsa-miR-1228-5p	chr12:55874555:55874575:21:804
MIMAT0005583		0	-	hsa-miR-1228-3p	chr12:55874606:55874625:20:805
MIMAT0005584		0	-	hsa-miR-1229-3p	chr5:179157883:179157905:23:332
MIMAT0005586		0	-	hsa-miR-1231	chr1:200044367:200044386:20:51
MIMAT0005588		0	-	hsa-miR-1233-3p	chr15:32607782:32607801:20:1075
MIMAT0005589		0	-	hsa-miR-1234-3p	chr8:145596285:145596306:22:543
MIMAT0005591		0	-	hsa-miR-1236-3p	chr6:32032594:32032615:22:376
MIMAT0005592		0	-	hsa-miR-1237-3p	chr11:63892732:63892752:21:725
MIMAT0005593		0	-	hsa-miR-1238-3p	chr19:10523860:10523879:20:1292
MIMAT0005788		0	-	hsa-miR-513b	chrX:146088302:146088323:22:1659
MIMAT0005789		0	-	hsa-miR-513c-5p	chrX:146078962:146078983:22:1658
MIMAT0005791		0	-	hsa-miR-1264	chrX:113793428:113793450:23:1617
MIMAT0005795		0	-	hsa-miR-1323	chr19:58867045:58867066:22:1329
MIMAT0005796		0	-	hsa-miR-1271-5p	chr5:175727570:175727591:22:331
MIMAT0005798		0	-	hsa-miR-1185-5p	chr14:100580303:100580323:21:966
MIMAT0005800		0	-	hsa-miR-1298	chrX:113855924:113855945:22:1618
MIMAT0005823		0	-	hsa-miR-1178-3p	chr12:118635836:118635856:21:827
MIMAT0005824		0	-	hsa-miR-1179	chr15:86952357:86952377:21:1094
MIMAT0005826		0	-	hsa-miR-1181	chr19:10375180:10375200:21:1291
MIMAT0005827		0	-	hsa-miR-1182	chr1:229222209:229222231:23:65
MIMAT0005828		0	-	hsa-miR-1183	chr7:21477249:21477275:27:403
MIMAT0005829		0	-	hsa-miR-1184	chrX:154340433:154340455:23:1688
MIMAT0005863		0	-	hsa-miR-1200	chr7:36925532:36925553:22:413
MIMAT0005864		0	-	#N/A	chr14:19864455:19864478:24:912
MIMAT0005865		0	-	hsa-miR-1202	chr6:156309636:156309656:21:393
MIMAT0005866		0	-	hsa-miR-1203	chr17:43588846:43588866:21:1193
MIMAT0005867		0	-	hsa-miR-663b	chr2:132731012:132731033:22:103
MIMAT0005868		0	-	hsa-miR-1204	chr8:128877394:128877414:21:527
MIMAT0005869		0	-	hsa-miR-1205	chr8:129042069:129042088:20:528
MIMAT0005870		0	-	hsa-miR-1206	chr8:129090330:129090350:21:529
MIMAT0005871		0	-	hsa-miR-1207-5p	chr8:129130588:129130608:21:530
MIMAT0005872		0	-	hsa-miR-1207-3p	chr8:129130632:129130649:18:531
MIMAT0005873		0	-	hsa-miR-1208	chr8:129231556:129231575:20:532
MIMAT0005874		0	-	hsa-miR-548e	chr10:112738727:112738748:22:682
MIMAT0005875		0	-	hsa-miR-548j	chr22:25281239:25281260:22:1543
MIMAT0005876		0	-	hsa-miR-1285-3p	chr7:91671276:91671297:22:416
MIMAT0005877		0	-	hsa-miR-1286	chr22:18616667:18616687:21:1537
MIMAT0005878		0	-	hsa-miR-1287	chr10:100145017:100145038:22:675
MIMAT0005879		0	-	hsa-miR-1289	chr20:33505225:33505247:23:1471
MIMAT0005880		0	-	hsa-miR-1290	chr1:19096158:19096176:19:8
MIMAT0005882		0	-	hsa-miR-548k	chr11:69807741:69807762:22:731
MIMAT0005883		0	-	hsa-miR-1293	chr12:48914231:48914252:22:797
MIMAT0005884		0	-	hsa-miR-1294	chr5:153706907:153706928:22:323
MIMAT0005885		0	-	hsa-miR-1295a	chr1:169337502:169337522:21:40
MIMAT0005886		0	-	hsa-miR-1297	chr13:53784116:53784132:17:874
MIMAT0005887		0	-	hsa-miR-1299	chr9:68292058:68292079:22:583
MIMAT0005889		0	-	hsa-miR-548l	chr11:93839358:93839379:22:739
MIMAT0005890		0	-	hsa-miR-1302	chr20:48664632:48664652:21:1474
MIMAT0005891		0	-	hsa-miR-1303	chr5:154045581:154045602:22:324
MIMAT0005893		0	-	hsa-miR-1305	chr4:183327491:183327512:22:261
MIMAT0005894		0	-	hsa-miR-1243	chr4:114247473:114247494:22:254
MIMAT0005895		0	-	hsa-miR-548f	chrX:32569527:32569545:19:1577
MIMAT0005896		0	-	hsa-miR-1244	chr12:12156208:12156233:26:792
MIMAT0005897		0	-	hsa-miR-1245a	chr2:189551108:189551128:21:111
MIMAT0005900		0	-	hsa-miR-1248	chr3:187987159:187987185:27:177
MIMAT0005902		0	-	hsa-miR-1250	chr17:76721659:76721679:21:1213
MIMAT0005903		0	-	hsa-miR-1251	chr12:96409823:96409843:21:821
MIMAT0005904		0	-	hsa-miR-1253	chr17:2598182:2598202:21:1168
MIMAT0005905		0	-	hsa-miR-1254	chr10:70189099:70189122:24:670
MIMAT0005906		0	-	hsa-miR-1255a	chr4:102470544:102470566:23:240
MIMAT0005907		0	-	hsa-miR-1256	chr1:21187456:21187477:22:9
MIMAT0005908		0	-	hsa-miR-1257	chr20:59962071:59962091:21:1479
MIMAT0005909		0	-	hsa-miR-1258	chr2:180433816:180433836:21:109
MIMAT0005910		0	-	#N/A	chr20:47330270:47330290:21:1472
MIMAT0005912		0	-	hsa-miR-548g-3p	chr4:148485244:148485265:22:258
MIMAT0005913		0	-	hsa-miR-1261	chr11:90241995:90242013:19:737
MIMAT0005914		0	-	hsa-miR-1262	chr1:68421846:68421867:22:18
MIMAT0005915		0	-	hsa-miR-1263	chr3:165372004:165372025:22:170
MIMAT0005916		0	-	hsa-miR-548n	chr7:34946940:34946961:22:412
MIMAT0005917		0	-	hsa-miR-548m	chrX:94204846:94204866:21:1614
MIMAT0005918		0	-	hsa-miR-1265	chr10:14518595:14518616:22:659
MIMAT0005919		0	-	hsa-miR-548o-3p	chr7:101833199:101833220:22:426
MIMAT0005921		0	-	hsa-miR-1267	chr13:106981565:106981585:21:889
MIMAT0005922		0	-	hsa-miR-1268a	chr15:20014622:20014639:18:1073
MIMAT0005923		0	-	hsa-miR-1269a	chr4:66825204:66825225:22:238
MIMAT0005924		0	-	hsa-miR-1270	chr19:20371127:20371149:23:1308
MIMAT0005925		0	-	hsa-miR-1272	chr15:62841722:62841747:26:1086
MIMAT0005926		0	-	hsa-miR-1273a	chr8:101105388:101105412:25:521
MIMAT0005928		0	-	hsa-miR-548h-5p	chr17:13387638:13387659:22:1177
MIMAT0005929		0	-	hsa-miR-1275	chr6:34075772:34075788:17:379
MIMAT0005931		0	-	hsa-miR-302e	chr11:7212579:7212595:17:717
MIMAT0005932		0	-	hsa-miR-302f	chr18:26132901:26132917:17:1269
MIMAT0005933		0	-	hsa-miR-1277-3p	chrX:117404432:117404453:22:1622
MIMAT0005934		0	-	hsa-miR-548p	chr5:100180100:100180121:22:310
MIMAT0005935		0	-	hsa-miR-548i	chrX:83367460:83367481:22:1610
MIMAT0005936		0	-	hsa-miR-1278	chr1:191372306:191372327:22:47
MIMAT0005937		0	-	hsa-miR-1279	chr12:67953234:67953250:17:814
MIMAT0005939		0	-	hsa-miR-1281	chr22:39818496:39818512:17:1546
MIMAT0005941		0	-	hsa-miR-1284	chr3:71673879:71673900:22:159
MIMAT0005942		0	-	hsa-miR-1288	chr17:16126098:16126118:21:1178
MIMAT0005943		0	-	hsa-miR-1292-5p	chr20:2581426:2581450:25:1463
MIMAT0005944		0	-	hsa-miR-1252	chr12:78337173:78337194:22:815
MIMAT0005945		0	-	hsa-miR-1255b-5p	chr4:36104421:36104442:22:235
MIMAT0005946		0	-	#N/A	chr3:129563703:129563719:17:165
MIMAT0005948		0	-	hsa-miR-664a-5p	chr1:218440550:218440573:24:63
MIMAT0005949		0	-	hsa-miR-664a-3p	chr1:218440513:218440535:23:62
MIMAT0005950		0	-	hsa-miR-1306-3p	chr22:18453636:18453653:18:1536
MIMAT0005952		0	-	hsa-miR-1321	chrX:84977494:84977511:18:1611
MIMAT0005953		0	-	hsa-miR-1322	chr8:10720294:10720312:19:508
MIMAT0005955		0	-	hsa-miR-1197	chr14:100561711:100561731:21:948
MIMAT0005956		0	-	hsa-miR-1324	chr3:75762665:75762688:24:160
MIMAT0006765		0	-	hsa-miR-1825	chr20:30289295:30289312:18:1467
MIMAT0006767		0	-	hsa-miR-1827	chr12:99107842:99107859:18:823
MIMAT0006778		0	-	hsa-miR-516a-3p	chr19:58956260:58956277:18:1398
MIMAT0006790		0	-	hsa-miR-675-3p	chr11:1974573:1974592:20:713
MIMAT0007347		0	-	hsa-miR-1469	chr15:94677495:94677516:22:1099
MIMAT0007348		0	-	hsa-miR-1470	chr19:15421360:15421380:21:1306
MIMAT0007349		0	-	hsa-miR-1471	chr2:232465230:232465251:22:118
MIMAT0007399		0	-	hsa-miR-1537	chr1:234082922:234082943:22:66
MIMAT0007400		0	-	hsa-miR-1538	chr16:68157211:68157233:23:1140
MIMAT0007401		0	-	hsa-miR-1539	chr18:45267771:45267791:21:1273
MIMAT0007881		0	-	hsa-miR-1908	chr11:61339256:61339276:21:724
MIMAT0007882		0	-	hsa-miR-1909-5p	chr19:1767201:1767221:21:1286
MIMAT0007883		0	-	hsa-miR-1909-3p	chr19:1767167:1767188:22:1285
MIMAT0007884		0	-	hsa-miR-1910	chr16:84332775:84332795:21:1144
MIMAT0007885		0	-	hsa-miR-1911-5p	chrX:113904012:113904034:23:1619
MIMAT0007886		0	-	hsa-miR-1911-3p	chrX:113904049:113904068:20:1620
MIMAT0007887		0	-	hsa-miR-1912	chrX:113792321:113792342:22:1616
MIMAT0007888		0	-	hsa-miR-1913	chr6:166842841:166842862:22:394
MIMAT0007889		0	-	hsa-miR-1914-5p	chr20:62043307:62043328:22:1488
MIMAT0007890		0	-	hsa-miR-1914-3p	chr20:62043270:62043291:22:1487
MIMAT0007891		0	-	hsa-miR-1915-5p	chr10:21825543:21825564:22:663
MIMAT0007892		0	-	hsa-miR-1915-3p	chr10:21825510:21825529:20:662
MIMAT0009197		0	-	hsa-miR-205-3p	chr1:207672172:207672192:21:59
MIMAT0009198		0	-	hsa-miR-224-3p	chrX:150877711:150877733:23:1678
MIMAT0009199		0	-	hsa-miR-365a-5p	chr17:26926572:26926593:22:1189
MIMAT0009201		0	-	hsa-miR-196b-3p	chr7:27175636:27175657:22:406
MIMAT0009203		0	-	hsa-miR-449b-3p	chr5:54502251:54502272:22:303
MIMAT0009206		0	-	hsa-miR-2113	chr6:98579184:98579204:21:387
MIMAT0009447		0	-	hsa-miR-1972	chr16:68621798:68621819:22:1143
MIMAT0009448		0	-	hsa-miR-1973	chr4:117440356:117440374:19:256
MIMAT0009451		0	-	hsa-miR-1976	chr1:26753653:26753672:20:10
MIMAT0009454		0	-	#N/A	chr4:166541311:166541332:22:260
MIMAT0009977		0	-	hsa-miR-2052	chr8:75780485:75780504:20:517
MIMAT0009978		0	-	hsa-miR-2053	chr8:113724959:113724981:23:524
MIMAT0009979		0	-	hsa-miR-2054	chr4:126647865:126647887:23:257
MIMAT0010195		0	-	hsa-let-7a-2-3p	chr11:121522440:121522461:22:746

## Sheet: Control cell vs. DHA cell
Group 1:	Control Cell
Group 2:	DHA treated Cell			All with at least 10 reads per condition
Statistics:	Likelihood Ratio Test			26 by >1.5 fold (19 up, 7 down)
Correction:	Benjamini and Hochberg			6 by >2.0 fold (4 up, 2 down)
Data Transformation:	None
Tests:	686
Total	26
Up Regulated:	19
Down Regulated:	7
Grp1 Mean	Grp1 SEM	Grp2 Mean	Grp2 SEM	Ratio	Direction	p-value	adj. p-value	Gene Identifier
10448.7	0	3829.09	0	2.73	Down	0		hsa-miR-7
11.0737	0	28.6628	0	2.59	Up	0.011458		hsa-miR-942
13.5346	0	31.2685	0	2.31	Up	0.0167869		hsa-miR-339-3p
27.0691	0	11.7257	0	2.31	Down	0.0267711		hsa-miR-628-3p
36.9124	0	78.1712	0	2.12	Up	0.000536672		hsa-miR-1226
28.2995	0	54.7198	0	1.93	Up	0.00923998		hsa-miR-1303
2588.79	0	1386.24	0	1.87	Down	0		hsa-miR-148b
113.198	0	203.245	0	1.8	Up	5.75342e-06	0.392636	hsa-miR-320c
83.6682	0	46.9027	0	1.78	Down	0.00404787		hsa-miR-1280
1274.71	0	2217.46	0	1.74	Up	0	0.000485471	hsa-miR-23a
4420.88	0	7658.17	0	1.73	Up	0		hsa-miR-200c
301.452	0	505.507	0	1.68	Up	1.31668e-10		hsa-miR-205
36.9124	0	61.2341	0	1.66	Up	0.0281342	0.781457	hsa-miR-625
39.3733	0	65.1427	0	1.65	Up	0.0241984		hsa-miR-19b
70.1336	0	42.9942	0	1.63	Down	0.0228643		hsa-miR-489
1958.82	0	3185.48	0	1.63	Up	0	0.81156	hsa-let-7d
909.277	0	1453.98	0	1.6	Up	0	0.973395	hsa-miR-186
76.2857	0	121.165	0	1.59	Up	0.00432475	0.07556	hsa-miR-505
139.037	0	217.577	0	1.56	Up	0.000203557		hsa-miR-335
270.691	0	173.28	0	1.56	Down	3.78487e-05		hsa-miR-720
49.2166	0	76.8684	0	1.56	Up	0.0278541		hsa-miR-1180
1659.83	0	2591.38	0	1.56	Up	0	0.9732	hsa-miR-423-3p
83.6682	0	130.285	0	1.56	Up	0.00442496	3.53424e-05	hsa-miR-320d
396.194	0	601.918	0	1.52	Up	6.15621e-09		hsa-miR-423-5p
597.982	0	394.765	0	1.51	Down	9.16547e-09		hsa-miR-340
17804.1	0	26877.9	0	1.51	Up	0		hsa-miR-125a-5p

## Sheet: Control exo vs DHA exo
Group 1:	Control Exosome			With at least 10 reads per condition
Group 2:	DHA treated Exosome			83 by 1.5 fold
Statistics:	Likelihood Ratio Test			76 by 2.0 fold
Correction:	Benjamini and Hochberg
Data Transformation:	None			All are UP
Tests:	686
Total	91
Up Regulated:	90
Down Regulated:	1
Grp1 Mean	Grp1 SEM	Grp2 Mean	Grp2 SEM	Ratio	Direction	p-value	adj. p-value	Gene Identifier
11.1086	0	152.108	0	13.69	Up	7.97662e-06		hsa-miR-532-5p
16.663	0	173.837	0	10.43	Up	5.69738e-06		hsa-miR-10b
16.663	0	173.837	0	10.43	Up	5.69738e-06		hsa-miR-10a
44.4346	0	304.216	0	6.85	Up	6.64792e-08		hsa-miR-16
11.1086	0	76.0539	0	6.85	Up	0.00692941		hsa-miR-185
38.8802	0	228.162	0	5.87	Up	8.54118e-06		hsa-miR-203
22.2173	0	130.378	0	5.87	Up	0.000766123		hsa-miR-146b-5p
16.663	0	97.7836	0	5.87	Up	0.00356874		hsa-miR-30b
83.3148	0	478.053	0	5.74	Up	1.62774e-10		hsa-miR-30c
205.51	0	1064.75	0	5.18	Up	0	0.0232679	hsa-miR-23b
22.2173	0	108.648	0	4.89	Up	0.00412207		hsa-miR-127-3p
83.3148	0	380.269	0	4.56	Up	1.86117e-07	0.0450247	hsa-miR-23a
66.6519	0	304.216	0	4.56	Up	3.1258e-06		hsa-miR-101
16.663	0	76.0539	0	4.56	Up	0.0197435		hsa-miR-375
333.259	0	1510.21	0	4.53	Up	0	0.0314979	hsa-miR-378
55.5432	0	239.027	0	4.3	Up	5.70176e-05		hsa-miR-140-3p
27.7716	0	119.513	0	4.3	Up	0.00442748		hsa-miR-15b
466.563	0	1977.4	0	4.24	Up	0		hsa-miR-1826
55.5432	0	228.162	0	4.11	Up	0.000119825	0.677268	hsa-miR-502-3p
127.749	0	521.512	0	4.08	Up	6.72256e-09		hsa-miR-148a
27.7716	0	108.648	0	3.91	Up	0.0095809	0.5702	hsa-miR-320d
2949.34	0	11386.4	0	3.86	Up	0		hsa-let-7f
10853.1	0	41786.2	0	3.85	Up	0		hsa-miR-21
111.086	0	423.729	0	3.81	Up	4.43198e-07		hsa-let-7g
4748.94	0	17764	0	3.74	Up	0		hsa-let-7a
122.195	0	456.323	0	3.73	Up	2.20244e-07	0.137543	hsa-miR-22
49.9889	0	184.702	0	3.69	Up	0.00104705		hsa-miR-361-5p
88.8691	0	325.945	0	3.67	Up	1.44757e-05		hsa-miR-192
33.3259	0	119.513	0	3.59	Up	0.009503		hsa-miR-96
2043.99	0	6986.09	0	3.42	Up	0		hsa-miR-182
44.4346	0	152.108	0	3.42	Up	0.00439267		hsa-miR-148b
22.2173	0	76.0539	0	3.42	Up	0.0439897		hsa-miR-1308
522.106	0	1760.1	0	3.37	Up	0		hsa-miR-151-3p
49.9889	0	162.973	0	3.26	Up	0.00420371	0.48563	hsa-let-7d
4082.43	0	13189.9	0	3.23	Up	0		hsa-miR-27b
472.117	0	1521.08	0	3.22	Up	0		hsa-let-7e
4032.44	0	12896.6	0	3.2	Up	0		hsa-miR-27a
449.9	0	1434.16	0	3.19	Up	1.11022e-16		hsa-let-7c
888.691	0	2824.86	0	3.18	Up	0		hsa-miR-365
44.4346	0	141.243	0	3.18	Up	0.00873035		hsa-miR-152
294.379	0	923.512	0	3.14	Up	2.95387e-11	0.207515	hsa-miR-320a
105.532	0	325.945	0	3.09	Up	9.24302e-05	0	hsa-miR-181d
188.847	0	575.837	0	3.05	Up	2.57559e-07		hsa-miR-28-3p
149.967	0	456.323	0	3.04	Up	4.65174e-06	0.430195	hsa-miR-107
111.086	0	336.81	0	3.03	Up	8.66628e-05		hsa-miR-183
516.552	0	1553.67	0	3.01	Up	0	0.181993	hsa-miR-320b
105.532	0	315.08	0	2.99	Up	0.00017224		hsa-miR-589
783.159	0	2335.94	0	2.98	Up	0		hsa-let-7i
955.343	0	2813.99	0	2.95	Up	0		hsa-miR-30d
1121.97	0	3302.91	0	2.94	Up	0		hsa-miR-26a
33.3259	0	97.7836	0	2.93	Up	0.0386914		hsa-miR-7
994.224	0	2890.05	0	2.91	Up	0		hsa-miR-30a
277.716	0	803.998	0	2.9	Up	4.30875e-09		hsa-miR-200c
810.931	0	2314.21	0	2.85	Up	0		hsa-miR-200b
116.641	0	325.945	0	2.79	Up	0.000269621		hsa-miR-30e
172.184	0	478.053	0	2.78	Up	1.13217e-05	0.0217677	hsa-miR-103
172.184	0	478.053	0	2.78	Up	1.13217e-05		hsa-miR-103-as
149.967	0	412.864	0	2.75	Up	5.03933e-05	0.677268	hsa-miR-501-3p
138.858	0	380.269	0	2.74	Up	0.00010673		hsa-miR-200a
399.911	0	1086.48	0	2.72	Up	7.55208e-11	0.00959686	hsa-miR-181a
177.738	0	478.053	0	2.69	Up	1.83643e-05		hsa-miR-486-3p
255.499	0	684.485	0	2.68	Up	3.22092e-07	0.207515	hsa-miR-181b
177.738	0	456.323	0	2.57	Up	5.57525e-05		hsa-miR-486-5p
361.031	0	901.782	0	2.5	Up	3.13006e-08		hsa-miR-423-5p
161.075	0	391.134	0	2.43	Up	0.00037875		hsa-miR-141
99.9778	0	239.027	0	2.39	Up	0.00615513		hsa-miR-125b
194.401	0	456.323	0	2.35	Up	0.000198831		hsa-let-7b
83.3148	0	195.567	0	2.35	Up	0.0148656		hsa-miR-186
3204.84	0	7507.61	0	2.34	Up	0		hsa-miR-191
366.585	0	847.458	0	2.31	Up	5.84109e-07		hsa-miR-24
938.68	0	2151.24	0	2.29	Up	2.9976e-15		hsa-miR-151-5p
77.7605	0	173.837	0	2.24	Up	0.0286219		hsa-miR-330-3p
83.3148	0	184.702	0	2.22	Up	0.0253056		hsa-miR-93
138.858	0	304.216	0	2.19	Up	0.00457799	0.207515	hsa-miR-320c
133.304	0	271.621	0	2.04	Up	0.013475		hsa-miR-128
4537.88	0	9072.14	0	2	Up	0	3.71442e-05	hsa-miR-1246
211.064	0	391.134	0	1.85	Up	0.00867363		hsa-miR-342-3p
9342.37	0	16677.5	0	1.79	Up	0		hsa-miR-99b
188.847	0	336.81	0	1.78	Up	0.0212294		hsa-miR-25
333.259	0	586.701	0	1.76	Up	0.00287255	0.000575158	hsa-miR-423-3p
3010.44	0	5106.48	0	1.7	Up	1.11022e-16		hsa-miR-92a
1088.65	0	1705.78	0	1.57	Up	3.44453e-05		hsa-miR-125a-5p
449.9	0	706.215	0	1.57	Up	0.00747963		hsa-miR-484
744.279	0	1097.35	0	1.47	Up	0.00360195		hsa-miR-941
Up Regulated:	90
Down Regulated:	1

## Sheet: Control Cell vs. Control exo
Group 1:	Control Cell			No elimination by read # since comparison is cellular vs. Exosome
Group 2:	Control Exosome			193 by 1.5 fold
Statistics:	Likelihood Ratio Test			191 by 2.0 fold
Correction:	Benjamini and Hochberg			3 up by 2.0 fold miR1246, miR-451, and miR-127-3p
Data Transformation:	None			5 up by 1.5 fold
Tests:	686
Total	194
Up Regulated:	6
Down Regulated:	188
Grp1 Mean	Grp1 SEM	Grp2 Mean	Grp2 SEM	Ratio	Direction	p-value	adj. p-value	Gene Identifier
577.065	0	0.555432	0	1038.95	Down	0		hsa-miR-429
561.069	0	0.555432	0	1010.15	Down	0		hsa-miR-9
199.327	0	0.555432	0	358.87	Down	7.77156e-16		hsa-miR-135a
196.866	0	0.555432	0	354.44	Down	1.22125e-15		hsa-miR-106b
10448.7	0	33.3259	0	313.53	Down	0		hsa-miR-7
152.571	0	0.555432	0	274.69	Down	1.86162e-12	0	hsa-miR-215
4845.37	0	22.2173	0	218.09	Down	0		hsa-miR-98
22.1475	0	4537.88	0	204.89	Up	0	0.00254635	hsa-miR-1246
110.737	0	0.555432	0	199.37	Down	1.95518e-09		hsa-miR-671-3p
86.129	0	0.555432	0	155.07	Down	1.20448e-07		hsa-miR-135b
83.6682	0	0.555432	0	150.64	Down	1.82183e-07		hsa-miR-1280
79.977	0	0.555432	0	143.99	Down	3.39145e-07		hsa-miR-15a
0.123041	0	16.663	0	135.43	Up	0.00137134	0.329986	hsa-miR-451
73.8249	0	0.555432	0	132.91	Down	9.57421e-07		hsa-miR-454
732.097	0	5.55432	0	131.81	Down	0		hsa-miR-26b
72.5945	0	0.555432	0	130.7	Down	1.17869e-06	0.105881	hsa-miR-301a
1344.84	0	11.1086	0	121.06	Down	0		hsa-miR-185
60.2903	0	0.555432	0	108.55	Down	9.49848e-06		hsa-miR-196a
60.2903	0	0.555432	0	108.55	Down	9.49848e-06		hsa-miR-194
597.982	0	5.55432	0	107.66	Down	0		hsa-miR-340
54.1383	0	0.555432	0	97.47	Down	2.7134e-05		hsa-miR-660
54.1383	0	0.555432	0	97.47	Down	2.7134e-05	0	hsa-miR-1261
51.6774	0	0.555432	0	93.04	Down	4.13514e-05	0.204289	hsa-miR-199b-5p
46.7558	0	0.555432	0	84.18	Down	9.63182e-05		hsa-miR-29b
46.7558	0	0.555432	0	84.18	Down	9.63182e-05		hsa-miR-516a-5p
3523.91	0	44.4346	0	79.31	Down	0		hsa-miR-16
8788.85	0	111.086	0	79.12	Down	0		hsa-let-7g
41.8341	0	0.555432	0	75.32	Down	0.000225374		hsa-miR-195
40.6037	0	0.555432	0	73.1	Down	0.000278973		hsa-miR-34a
40.6037	0	0.555432	0	73.1	Down	0.000278973		hsa-miR-542-3p
39.3733	0	0.555432	0	70.89	Down	0.000345445		hsa-miR-19b
383.889	0	5.55432	0	69.12	Down	0		hsa-miR-374a
186895	0	2949.34	0	63.37	Down	0		hsa-let-7f
34.4516	0	0.555432	0	62.03	Down	0.000815529	0.130668	hsa-miR-363
286848	0	4748.94	0	60.4	Down	0		hsa-let-7a
33.2212	0	0.555432	0	59.81	Down	0.00101207	0	hsa-miR-424
33.2212	0	0.555432	0	59.81	Down	0.00101207		hsa-miR-210
2588.79	0	44.4346	0	58.26	Down	0		hsa-miR-148b
3838.89	0	66.6519	0	57.6	Down	0		hsa-miR-101
31.9908	0	0.555432	0	57.6	Down	0.00125664		hsa-miR-1296
31.9908	0	0.555432	0	57.6	Down	0.00125664	0.259769	hsa-miR-130b
31.9908	0	0.555432	0	57.6	Down	0.00125664	0.0316719	hsa-miR-561
595.521	0	11.1086	0	53.61	Down	0		hsa-miR-450a
2081.86	0	38.8802	0	53.55	Down	0		hsa-miR-203
28.2995	0	0.555432	0	50.95	Down	0.00241413	4.46315e-08	hsa-miR-1201
27.0691	0	0.555432	0	48.74	Down	0.00300511		hsa-miR-628-3p
25.8387	0	0.555432	0	46.52	Down	0.00374362	1.14518e-10	hsa-miR-338-5p
5914.6	0	127.749	0	46.3	Down	0		hsa-miR-148a
24.6083	0	0.555432	0	44.3	Down	0.0046675		hsa-miR-1275
24.6083	0	0.555432	0	44.3	Down	0.0046675	0.00254635	hsa-miR-324-5p
24.6083	0	0.555432	0	44.3	Down	0.0046675		hsa-miR-338-3p
20894.9	0	472.117	0	44.26	Down	0		hsa-let-7e
23.3779	0	0.555432	0	42.09	Down	0.00582464	0.0884428	hsa-miR-342-5p
23.3779	0	0.555432	0	42.09	Down	0.00582464		hsa-miR-19a
22.1475	0	0.555432	0	39.87	Down	0.00727587	0	hsa-miR-1266
1958.82	0	49.9889	0	39.19	Down	0	0.539242	hsa-let-7d
17587.6	0	449.9	0	39.09	Down	0		hsa-let-7c
212.862	0	5.55432	0	38.32	Down	7.99361e-15		hsa-miR-95
627.512	0	16.663	0	37.66	Down	0		hsa-miR-30b
20.9171	0	0.555432	0	37.66	Down	0.00909859		hsa-miR-1304
408.498	0	11.1086	0	36.77	Down	0	0.259769	hsa-miR-532-5p
198.097	0	5.55432	0	35.67	Down	8.53762e-14		hsa-miR-450b-5p
19.6866	0	0.555432	0	35.44	Down	0.0113917	0.105881	hsa-miR-1259
19.6866	0	0.555432	0	35.44	Down	0.0113917	0.000592577	hsa-miR-326
19.6866	0	0.555432	0	35.44	Down	0.0113917	0.411008	hsa-miR-671-5p
575.834	0	16.663	0	34.56	Down	0		hsa-miR-29a
764.088	0	22.2173	0	34.39	Down	0		hsa-miR-20a
3883.19	0	116.641	0	33.29	Down	0		hsa-miR-30e
18.4562	0	0.555432	0	33.23	Down	0.0142818	0.0255743	hsa-miR-548e
1081.53	0	33.3259	0	32.45	Down	0		hsa-miR-96
4862.6	0	149.967	0	32.42	Down	0	0.329986	hsa-miR-107
532.77	0	16.663	0	31.97	Down	0		hsa-miR-29c
344.516	0	11.1086	0	31.01	Down	0	1.62901e-05	hsa-miR-17
17.2258	0	0.555432	0	31.01	Down	0.017932	0	hsa-miR-497
17.2258	0	0.555432	0	31.01	Down	0.017932		hsa-miR-330-5p
676.728	0	22.2173	0	30.46	Down	0		hsa-miR-653
5080.38	0	172.184	0	29.51	Down	0	0.539242	hsa-miR-103
5050.85	0	172.184	0	29.33	Down	0		hsa-miR-103-as
650.889	0	22.2173	0	29.3	Down	0		hsa-miR-146b-5p
319.908	0	11.1086	0	28.8	Down	0	2.23323e-05	hsa-miR-421
15.9954	0	0.555432	0	28.8	Down	0.0225534	0.204289	hsa-miR-1254
15.9954	0	0.555432	0	28.8	Down	0.0225534		hsa-miR-33a
15.9954	0	0.555432	0	28.8	Down	0.0225534		hsa-miR-32
31689.3	0	1121.97	0	28.24	Down	0		hsa-miR-26a
22153.6	0	810.931	0	27.32	Down	0		hsa-miR-200b
5071.77	0	188.847	0	26.86	Down	0	0.539242	hsa-miR-25
14.765	0	0.555432	0	26.58	Down	0.0284204	0.000437495	hsa-miR-219-2-3p
294.069	0	11.1086	0	26.47	Down	0		hsa-miR-126
2160.61	0	83.3148	0	25.93	Down	0		hsa-miR-30c
279914	0	10853.1	0	25.79	Down	0		hsa-miR-21
142.728	0	5.55432	0	25.7	Down	5.99863e-10		hsa-miR-331-3p
100446	0	4082.43	0	24.6	Down	0		hsa-miR-27b
98494.7	0	4032.44	0	24.43	Down	0		hsa-miR-27a
13.5346	0	0.555432	0	24.37	Down	0.035893		hsa-miR-339-3p
13.5346	0	0.555432	0	24.37	Down	0.035893	0.204289	hsa-miR-324-3p
12.3041	0	0.555432	0	22.15	Down	0.0454468	0	hsa-miR-628-5p
12.3041	0	0.555432	0	22.15	Down	0.0454468	0.130668	hsa-miR-641
12.3041	0	0.555432	0	22.15	Down	0.0454468	0	hsa-miR-548o
12.3041	0	0.555432	0	22.15	Down	0.0454468		hsa-miR-218
12.3041	0	0.555432	0	22.15	Down	0.0454468		hsa-miR-132
12.3041	0	0.555432	0	22.15	Down	0.0454468		hsa-miR-500
361.742	0	16.663	0	21.71	Down	0		hsa-miR-10a
7576.89	0	366.585	0	20.67	Down	0		hsa-miR-24
228.857	0	11.1086	0	20.6	Down	1.4877e-14	0	hsa-miR-106a
18674	0	938.68	0	19.89	Down	0		hsa-miR-151-5p
328.521	0	16.663	0	19.72	Down	0		hsa-miR-10b
873.595	0	44.4346	0	19.66	Down	0		hsa-miR-152
2714.3	0	138.858	0	19.55	Down	0		hsa-miR-200a
15291.6	0	783.159	0	19.53	Down	0		hsa-let-7i
1624.15	0	83.3148	0	19.49	Down	0	0	hsa-miR-93
2369.78	0	122.195	0	19.39	Down	0	0.411008	hsa-miR-22
107.046	0	5.55432	0	19.27	Down	1.75238e-07		hsa-miR-877
314.986	0	16.663	0	18.9	Down	0		hsa-miR-375
522.926	0	27.7716	0	18.83	Down	0		hsa-miR-15b
103.355	0	5.55432	0	18.61	Down	3.14621e-07	0	hsa-miR-548k
301.452	0	16.663	0	18.09	Down	0		hsa-miR-205
195.636	0	11.1086	0	17.61	Down	2.64888e-12	0	hsa-miR-374b
3550.98	0	205.51	0	17.28	Down	0	0.539242	hsa-miR-23b
17804.1	0	1088.65	0	16.35	Down	0		hsa-miR-125a-5p
1597.08	0	99.9778	0	15.97	Down	0		hsa-miR-125b
4420.88	0	277.716	0	15.92	Down	0		hsa-miR-200c
31855.4	0	2043.99	0	15.58	Down	0		hsa-miR-182
1274.71	0	83.3148	0	15.3	Down	0	0.539242	hsa-miR-23a
5090.23	0	333.259	0	15.27	Down	0	0.105881	hsa-miR-378
1339.92	0	88.8691	0	15.08	Down	0		hsa-miR-192
83.6682	0	5.55432	0	15.06	Down	7.06895e-06		hsa-miR-615-3p
42015	0	3204.84	0	13.11	Down	0	0.204289	hsa-miR-191
5224.34	0	399.911	0	13.06	Down	0	0	hsa-miR-181a
574.604	0	44.4346	0	12.93	Down	0		hsa-miR-339-5p
70.1336	0	5.55432	0	12.63	Down	5.93773e-05		hsa-miR-489
12492.4	0	994.224	0	12.56	Down	0		hsa-miR-30a
139.037	0	11.1086	0	12.52	Down	1.64035e-08		hsa-miR-335
136.576	0	11.1086	0	12.29	Down	2.38844e-08	0.411008	hsa-miR-28-5p
668.115	0	55.5432	0	12.03	Down	0	0	hsa-miR-502-3p
1932.98	0	161.075	0	12	Down	0		hsa-miR-141
196.866	0	16.663	0	11.81	Down	2.73156e-11		hsa-miR-629
324.83	0	27.7716	0	11.7	Down	0		hsa-miR-1301
1257.48	0	111.086	0	11.32	Down	0		hsa-miR-183
815.765	0	72.2062	0	11.3	Down	0		hsa-miR-769-5p
62.7512	0	5.55432	0	11.3	Down	0.000188575		hsa-miR-193a-5p
909.277	0	83.3148	0	10.91	Down	0	0	hsa-miR-186
5419.98	0	522.106	0	10.38	Down	0	0.0970879	hsa-miR-151-3p
9429.9	0	955.343	0	9.87	Down	0		hsa-miR-30d
493.396	0	49.9889	0	9.87	Down	0		hsa-miR-361-5p
1038.47	0	105.532	0	9.84	Down	0	0	hsa-miR-181d
541.383	0	55.5432	0	9.75	Down	0		hsa-miR-140-3p
484.783	0	49.9889	0	9.7	Down	0		hsa-miR-1274a
1004.02	0	105.532	0	9.51	Down	0	0.539242	hsa-miR-425
2426.38	0	255.499	0	9.5	Down	0	0.329986	hsa-miR-181b
2905.01	0	316.596	0	9.18	Down	0	0.0383782	hsa-miR-99a
602.903	0	66.6519	0	9.05	Down	0	0	hsa-miR-652
429.415	0	49.9889	0	8.59	Down	0		hsa-miR-197
1790.25	0	211.064	0	8.48	Down	0		hsa-miR-342-3p
841.604	0	105.532	0	7.97	Down	0		hsa-miR-589
2417.77	0	311.042	0	7.77	Down	0	0.00479711	hsa-miR-100
1491.26	0	194.401	0	7.67	Down	0		hsa-let-7b
999.097	0	133.304	0	7.49	Down	0		hsa-miR-128
40.6037	0	5.55432	0	7.31	Down	0.00584274	0.329986	hsa-miR-362-5p
344.516	0	49.9889	0	6.89	Down	2.55351e-15		hsa-miR-345
76.2857	0	11.1086	0	6.87	Down	0.000198861	0	hsa-miR-505
370.355	0	55.5432	0	6.67	Down	4.44089e-16		hsa-miR-149
5782.95	0	888.691	0	6.51	Down	0		hsa-miR-365
535.23	0	83.3148	0	6.42	Down	0	0	hsa-miR-193b
1193.5	0	188.847	0	6.32	Down	0	0	hsa-miR-28-3p
4679.27	0	744.279	0	6.29	Down	0	1.38345e-05	hsa-miR-941
660.733	0	105.532	0	6.26	Down	0		hsa-miR-1274b
57417.3	0	9342.37	0	6.15	Down	0	0.0591179	hsa-miR-99b
3.69124	0	22.2173	0	6.02	Up	0.0213441		hsa-miR-127-3p
99.6636	0	16.663	0	5.98	Down	4.20791e-05	0.329986	hsa-miR-296-5p
31.9908	0	5.55432	0	5.76	Down	0.0217505		hsa-miR-196b
61.5207	0	11.1086	0	5.54	Down	0.00166654		hsa-miR-361-3p
273.152	0	49.9889	0	5.46	Down	4.20146e-11	0.161722	hsa-miR-1307
813.304	0	149.967	0	5.42	Down	0	0	hsa-miR-501-3p
15189.5	0	3010.44	0	5.05	Down	0		hsa-miR-92a
1659.83	0	333.259	0	4.98	Down	0	7.41964e-15	hsa-miR-423-3p
137.806	0	27.7716	0	4.96	Down	5.70449e-06		hsa-miR-143
52.9078	0	11.1086	0	4.76	Down	0.00560221	1.62068e-09	hsa-miR-221
1230.41	0	266.607	0	4.62	Down	0		hsa-miR-92b
98.4332	0	22.2173	0	4.43	Down	0.000237061		hsa-miR-296-3p
108.277	0	27.7716	0	3.9	Down	0.000260797	0.00776461	hsa-miR-222
279.304	0	77.7605	0	3.59	Down	1.70991e-08		hsa-miR-330-3p
76.2857	0	22.2173	0	3.43	Down	0.00398315		hsa-miR-1308
36.9124	0	11.1086	0	3.32	Down	0.049081	0.259769	hsa-miR-625
83.6682	0	27.7716	0	3.01	Down	0.00514693	0.413441	hsa-miR-320d
858.83	0	294.379	0	2.92	Down	0	0.539242	hsa-miR-320a
378.968	0	133.304	0	2.84	Down	9.74698e-09		hsa-miR-744
1406.36	0	516.552	0	2.72	Down	0	0.411008	hsa-miR-320b
270.691	0	105.532	0	2.57	Down	6.76992e-06		hsa-miR-720
81.2074	0	33.3259	0	2.44	Down	0.0179954	0.00254635	hsa-miR-1247
1082.77	0	449.9	0	2.41	Down	0		hsa-miR-484
76.2857	0	33.3259	0	2.29	Down	0.0299369	0	hsa-miR-550
111.968	0	177.738	0	1.59	Up	0.030641	0	hsa-miR-486-3p
111.968	0	177.738	0	1.59	Up	0.030641		hsa-miR-486-5p
348.207	0	466.563	0	1.34	Up	0.0219325	0	hsa-miR-1826
Up Regulated:	6
Down Regulated:	188

## Sheet: DHA cell vs. DHA exo
Group 1:	DHA treated Cell
Group 2:	DHA treated Exosome			170 by 1.5 fold
Statistics:	Likelihood Ratio Test			164 by 2.0 fold
Correction:	Benjamini and Hochberg			6 UP by 2.0 fold		miR-1246, miR-451, miR-142-5p, miR-1283, miR-486-5p, miR-1826,
Data Transformation:	None			7 UP by 1.5 fold		miR-423-5p
Tests:	686
Total	170
Up Regulated:	9
Down Regulated:	161
Grp1 Mean	Grp1 SEM	Grp2 Mean	Grp2 SEM	Ratio	Direction	p-value	adj. p-value	Gene Identifier
776.501	0	1.08648	0	714.69	Down	0		hsa-miR-26b
13.0285	0	9072.14	0	696.33	Up	0	0.0364088	hsa-miR-1246
725.689	0	1.08648	0	667.92	Down	0		hsa-miR-429
0.130285	0	54.3242	0	416.96	Up	2.28129e-06	0	hsa-miR-451
418.216	0	1.08648	0	384.93	Down	0		hsa-miR-9
328.319	0	1.08648	0	302.18	Down	4.18554e-14		hsa-miR-374a
268.388	0	1.08648	0	247.02	Down	8.44347e-12		hsa-miR-135a
181.097	0	1.08648	0	166.68	Down	2.01071e-08		hsa-miR-106b
125.074	0	1.08648	0	115.12	Down	3.11486e-06		hsa-miR-135b
113.348	0	1.08648	0	104.33	Down	9.03207e-06		hsa-miR-15a
101.623	0	1.08648	0	93.53	Down	2.63099e-05	0.655723	hsa-miR-548k
6066.09	0	65.189	0	93.05	Down	0		hsa-miR-98
80.7769	0	1.08648	0	74.35	Down	0.000178649	0	hsa-miR-550
75.5655	0	1.08648	0	69.55	Down	0.000289477		hsa-miR-196a
72.9598	0	1.08648	0	67.15	Down	0.000368743	0.655723	hsa-miR-221
72.9598	0	1.08648	0	67.15	Down	0.000368743	0	hsa-miR-301a
719.175	0	10.8648	0	66.19	Down	0		hsa-miR-20a
66.4455	0	1.08648	0	61.16	Down	0.000676855		hsa-miR-454
65.1427	0	1.08648	0	59.96	Down	0.000764604		hsa-miR-19b
54.7198	0	1.08648	0	50.36	Down	0.00203998		hsa-miR-1303
54.7198	0	1.08648	0	50.36	Down	0.00203998		hsa-miR-194
49.5084	0	1.08648	0	45.57	Down	0.00334839		hsa-miR-195
46.9027	0	1.08648	0	43.17	Down	0.00429621		hsa-miR-660
46.9027	0	1.08648	0	43.17	Down	0.00429621		hsa-miR-1280
46.9027	0	1.08648	0	43.17	Down	0.00429621	7.31645e-10	hsa-miR-1261
44.297	0	1.08648	0	40.77	Down	0.00551851		hsa-miR-29b
42.9942	0	1.08648	0	39.57	Down	0.00625733		hsa-miR-489
3829.09	0	97.7836	0	39.16	Down	0		hsa-miR-7
41.6913	0	1.08648	0	38.37	Down	0.00709738		hsa-miR-338-3p
41.6913	0	1.08648	0	38.37	Down	0.00709738		hsa-miR-196b
40.3885	0	1.08648	0	37.17	Down	0.00805299	0.655723	hsa-miR-1201
39.0856	0	1.08648	0	35.97	Down	0.00914059	0.00323355	hsa-miR-199a-5p
33.8742	0	1.08648	0	31.18	Down	0.0152346		hsa-miR-19a
32.5713	0	1.08648	0	29.98	Down	0.0173302	0.014615	hsa-miR-130b
31.2685	0	1.08648	0	28.78	Down	0.0197245		hsa-miR-34a
31.2685	0	1.08648	0	28.78	Down	0.0197245	0.419276	hsa-miR-671-5p
31.2685	0	1.08648	0	28.78	Down	0.0197245		hsa-miR-339-3p
31.2685	0	1.08648	0	28.78	Down	0.0197245	0.606173	hsa-miR-210
29.9656	0	1.08648	0	27.58	Down	0.0224623	0.067045	hsa-miR-424
28.6628	0	1.08648	0	26.38	Down	0.025596	0.606173	hsa-miR-342-5p
28.6628	0	1.08648	0	26.38	Down	0.025596		hsa-miR-942
28.6628	0	1.08648	0	26.38	Down	0.025596	0	hsa-miR-561
28.6628	0	1.08648	0	26.38	Down	0.025596	3.64683e-09	hsa-miR-199a-3p
27.3599	0	1.08648	0	25.18	Down	0.0291861		hsa-miR-542-3p
526.353	0	21.7297	0	24.22	Down	0		hsa-miR-450a
75.5655	0	478.053	0	6.33	Up	0	0	hsa-miR-486-3p
24.7542	0	1.08648	0	22.78	Down	0.0380319	0.534601	hsa-miR-1254
23.4514	0	1.08648	0	21.58	Down	0.0434685	0.105672	hsa-miR-338-5p
8833.35	0	423.729	0	20.85	Down	0		hsa-let-7g
674.878	0	32.5945	0	20.71	Down	0		hsa-miR-653
22.1485	0	1.08648	0	20.39	Down	0.0497287	7.66633e-06	hsa-miR-548o
3185.48	0	162.973	0	19.55	Down	0	0.655723	hsa-let-7d
218585	0	11386.4	0	19.2	Down	0		hsa-let-7f
330362	0	17764	0	18.6	Down	0		hsa-let-7a
394.765	0	21.7297	0	18.17	Down	2.62235e-13	0.413523	hsa-miR-421
394.765	0	21.7297	0	18.17	Down	2.62235e-13		hsa-miR-340
1245.53	0	76.0539	0	16.38	Down	0		hsa-miR-185
24045.5	0	1521.08	0	15.81	Down	0		hsa-let-7e
26877.9	0	1705.78	0	15.76	Down	0		hsa-miR-125a-5p
505.507	0	32.5945	0	15.51	Down	4.44089e-16		hsa-miR-205
20975.9	0	1434.16	0	14.63	Down	0		hsa-let-7c
630.581	0	43.4594	0	14.51	Down	0		hsa-miR-29c
4700.7	0	325.945	0	14.42	Down	0		hsa-miR-30e
153.737	0	10.8648	0	14.15	Down	9.31876e-06		hsa-miR-331-3p
149.828	0	10.8648	0	13.79	Down	1.29492e-05	0.00102634	hsa-miR-28-5p
31228.1	0	2314.21	0	13.49	Down	0		hsa-miR-200b
720.478	0	54.3242	0	13.26	Down	0		hsa-miR-29a
416.913	0	32.5945	0	12.79	Down	6.01963e-13		hsa-miR-126
2.60571	0	32.5945	0	12.51	Up	0.00758784	0.364597	hsa-miR-142-5p
40957.8	0	3302.91	0	12.4	Down	0		hsa-miR-26a
3982.82	0	336.81	0	11.83	Down	0	0	hsa-miR-25
1396.66	0	119.513	0	11.69	Down	0		hsa-miR-96
254.056	0	21.7297	0	11.69	Down	2.91166e-08		hsa-miR-95
3472.1	0	304.216	0	11.41	Down	0		hsa-miR-101
3322.28	0	304.216	0	10.92	Down	0		hsa-miR-16
4855.74	0	478.053	0	10.16	Down	0	0.364597	hsa-miR-103
4825.77	0	478.053	0	10.09	Down	0		hsa-miR-103-as
4583.44	0	456.323	0	10.04	Down	0	0	hsa-miR-107
108.137	0	10.8648	0	9.95	Down	0.00042506		hsa-miR-877
5035.53	0	521.512	0	9.66	Down	0		hsa-miR-148a
209.759	0	21.7297	0	9.65	Down	1.05425e-06	0.329196	hsa-miR-106a
7658.17	0	803.998	0	9.53	Down	0		hsa-miR-200c
1685.89	0	184.702	0	9.13	Down	0	1.76971e-08	hsa-miR-93
536.776	0	119.513	0	4.49	Down	1.99341e-10		hsa-miR-15b
263.176	0	119.513	0	2.2	Down	0.00398555	0.872163	hsa-miR-1307
1.30285	0	108.648	0	83.39	Up	6.35565e-10		hsa-miR-127-3p
1386.24	0	152.108	0	9.11	Down	0		hsa-miR-148b
2165.34	0	239.027	0	9.06	Down	0		hsa-miR-125b
745.232	0	86.9187	0	8.57	Down	0		hsa-miR-769-5p
7190.45	0	847.458	0	8.48	Down	0		hsa-miR-24
2.60571	0	21.7297	0	8.34	Up	0.0499022		hsa-miR-1283
351.77	0	43.4594	0	8.09	Down	1.02635e-09	0	hsa-miR-17
3049.98	0	380.269	0	8.02	Down	0		hsa-miR-200a
17205.5	0	2151.24	0	8	Down	0		hsa-miR-151-5p
1764.06	0	228.162	0	7.73	Down	0		hsa-miR-203
3443.44	0	456.323	0	7.55	Down	0	0.00421588	hsa-miR-22
1453.98	0	195.567	0	7.43	Down	0	1.03782e-12	hsa-miR-186
97810.4	0	13189.9	0	7.42	Down	0		hsa-miR-27b
95556.5	0	12896.6	0	7.41	Down	0		hsa-miR-27a
78.1712	0	10.8648	0	7.19	Down	0.00507228		hsa-miR-1226
16488.9	0	2335.94	0	7.06	Down	0		hsa-let-7i
676.181	0	97.7836	0	6.92	Down	3.33067e-16	0.413523	hsa-miR-652
211.062	0	32.5945	0	6.48	Down	7.31117e-06	0.655723	hsa-miR-374b
1042.28	0	162.973	0	6.4	Down	0	0.196047	hsa-miR-425
69.0512	0	10.8648	0	6.36	Down	0.0107036	0.470875	hsa-miR-1247
3034.35	0	478.053	0	6.35	Down	0		hsa-miR-30c
815.586	0	130.378	0	6.26	Down	0		hsa-miR-146b-5p
260560	0	41786.2	0	6.24	Down	0		hsa-miR-21
474.239	0	76.0539	0	6.24	Down	2.8522e-11		hsa-miR-1301
2776.38	0	445.458	0	6.23	Down	0	0	hsa-miR-99a
403.885	0	65.189	0	6.2	Down	8.80045e-10		hsa-miR-149
595.404	0	97.7836	0	6.09	Down	1.29563e-13		hsa-miR-339-5p
75.5655	0	456.323	0	6.04	Up	8.88178e-16		hsa-miR-486-5p
44479.4	0	7507.61	0	5.92	Down	0	0	hsa-miR-191
575.861	0	97.7836	0	5.89	Down	5.39457e-13		hsa-miR-30b
2217.46	0	380.269	0	5.83	Down	0	0	hsa-miR-23a
121.165	0	21.7297	0	5.58	Down	0.00113005	0.534601	hsa-miR-505
2205.73	0	401.999	0	5.49	Down	0	0.534601	hsa-miR-100
15540.4	0	2890.05	0	5.38	Down	0		hsa-miR-30a
5766.43	0	1086.48	0	5.31	Down	0	0.655723	hsa-miR-181a
1786.21	0	336.81	0	5.3	Down	0		hsa-miR-183
2055.9	0	391.134	0	5.26	Down	0		hsa-miR-141
549.804	0	108.648	0	5.06	Down	1.79171e-11		hsa-miR-197
217.577	0	43.4594	0	5.01	Down	2.51719e-05		hsa-miR-335
5088.95	0	1064.75	0	4.78	Down	0	0	hsa-miR-23b
307.473	0	65.189	0	4.72	Down	9.38779e-07		hsa-miR-345
3193.29	0	684.485	0	4.67	Down	0	0.00993413	hsa-miR-181b
1263.77	0	271.621	0	4.65	Down	0		hsa-miR-128
32421.5	0	6986.09	0	4.64	Down	0		hsa-miR-182
651.427	0	141.243	0	4.61	Down	1.44906e-12		hsa-miR-152
2591.38	0	586.701	0	4.42	Down	0	0.225488	hsa-miR-423-3p
448.182	0	1977.4	0	4.41	Up	0	1.00035e-05	hsa-miR-1826
138.102	0	32.5945	0	4.24	Down	0.00161566	0.968932	hsa-miR-222
182.399	0	43.4594	0	4.2	Down	0.000306784		hsa-miR-450b-5p
1360.18	0	325.945	0	4.17	Down	0	0.413523	hsa-miR-181d
11631.9	0	2813.99	0	4.13	Down	0		hsa-miR-30d
174.582	0	43.4594	0	4.02	Down	0.000527773		hsa-miR-629
87.2912	0	21.7297	0	4.02	Down	0.0142457	0.655723	hsa-miR-296-5p
121.165	0	32.5945	0	3.72	Down	0.00531019		hsa-miR-671-3p
321.805	0	86.9187	0	3.7	Down	5.78257e-06		hsa-miR-1274b
280.114	0	76.0539	0	3.68	Down	2.446e-05		hsa-miR-375
5516.28	0	1510.21	0	3.65	Down	0	0.136057	hsa-miR-378
815.586	0	228.162	0	3.57	Down	1.28619e-12	0.606173	hsa-miR-502-3p
1394.05	0	391.134	0	3.56	Down	0		hsa-miR-342-3p
76.8684	0	21.7297	0	3.54	Down	0.0302312		hsa-miR-615-3p
3803.03	0	1097.35	0	3.47	Down	0	0.0615684	hsa-miR-941
627.975	0	184.702	0	3.4	Down	1.29182e-09		hsa-miR-361-5p
220.182	0	65.189	0	3.38	Down	0.000342594		hsa-miR-1274a
956.294	0	293.351	0	3.26	Down	2.48579e-13		hsa-miR-92b
51345.5	0	16677.5	0	3.08	Down	0	0.0127597	hsa-miR-99b
999.289	0	325.945	0	3.07	Down	5.14921e-13	0.968932	hsa-miR-192
1388.84	0	456.323	0	3.04	Down	0		hsa-let-7b
548.501	0	184.702	0	2.97	Down	1.55105e-07		hsa-miR-744
95.1083	0	32.5945	0	2.92	Down	0.0307385		hsa-miR-296-3p
1654.62	0	575.837	0	2.87	Down	0	1.95165e-15	hsa-miR-28-3p
122.468	0	43.4594	0	2.82	Down	0.0165693	0.0131656	hsa-miR-215
173.28	0	65.189	0	2.66	Down	0.00621765		hsa-miR-720
4635.55	0	1760.1	0	2.63	Down	0	2.14499e-12	hsa-miR-151-3p
12790.1	0	5106.48	0	2.5	Down	0		hsa-miR-92a
407.793	0	162.973	0	2.5	Down	6.10226e-05	0.534601	hsa-miR-193b
6397.01	0	2824.86	0	2.26	Down	0		hsa-miR-365
698.329	0	315.08	0	2.22	Down	2.36417e-06		hsa-miR-589
327.016	0	152.108	0	2.15	Down	0.00172129	0.067045	hsa-miR-532-5p
363.496	0	173.837	0	2.09	Down	0.00132045		hsa-miR-10a
811.678	0	412.864	0	1.97	Down	7.45492e-06	0.655723	hsa-miR-501-3p
1386.24	0	706.215	0	1.96	Down	5.0866e-09		hsa-miR-484
330.925	0	173.837	0	1.9	Down	0.0059403		hsa-miR-10b
433.85	0	239.027	0	1.82	Down	0.00308366		hsa-miR-140-3p
290.536	0	173.837	0	1.67	Down	0.0323896		hsa-miR-330-3p
601.918	0	901.782	0	1.5	Up	0.00121984		hsa-miR-423-5p
